# Supplementary material for: Genetic mapping of metabolic traits in the blind Mexican cavefish reveals sex-dependent quantitative trait loci associated with cave adaptation
Source: BMC Ecol Evol. 2021 May 21;21:94. doi: 10.1186/s12862-021-01823-8 (PMC8139031; doi:10.1186/s12862-021-01823-8)
Supplement: Supplementary file 1 — Additional file 1. Name and position on linkage group and Pachn reference genome of the QTL markers used in this study. [file 12862_2021_1823_MOESM1_ESM.xlsx]

## Sheet: additional_file_1_markers
marker name	Pachón scaffold	position (bp)	linkage group	pos (cM)
r48089	KB871695	339849	25	93.5587
r31901	KB871643	801	25	35.3605
r31888	KB871643	748934	25	33.2823
r28346	KB871632	829057	25	1.85612
r28341	KB871632	776543	25	0
r28293	KB871632	674919	25	0.774033
r248605	KB882150	1474856	25	59.9372
r214555	KB882117	3559666	25	83.7738
r214477	KB882117	3268679	25	82.8839
r214250	KB882117	2670807	25	82.3289
r214245	KB882117	2644744	25	82.3289
r214195	KB882117	2499829	25	82.0893
r213856	KB882117	1379243	25	80.6476
r213772	KB882117	1130377	25	79.7037
r213771	KB882117	1130095	25	79.7037
r213759	KB882117	1098970	25	78.9731
r15666	KB871600	791771	25	36.5354
r15427	KB871600	1153829	25	35.3605
r113255	KB872047	277233	25	90.6552
r107738	KB871991	413427	25	87.4889
r79595	KB871829	122141	24	66.4915
r79360	KB871827	586752	24	92.4374
r79359	KB871827	586480	24	93.8247
r79338	KB871827	51315	24	89.283
r750	KB871578	3134174	24	19.7831
r61062	KB871750	442757	24	80.0777
r316	KB871578	2001727	24	12.7266
r3077	KB871578	9526600	24	45.3914
r29282	KB871635	689160	24	75.869
r28769	KB871634	260993	24	68.2584
r246488	KB882147	395907	24	57.4925
r246307	KB882147	2404485	24	62.1336
r246291	KB882147	2362325	24	62.1336
r246272	KB882147	2292428	24	62.1336
r246255	KB882147	2237772	24	62.3557
r246204	KB882147	2087924	24	62.3557
r246091	KB882147	1770158	24	60.9714
r245902	KB882147	1169946	24	59.8127
r235388	KB882136	978756	24	52.2203
r159	KB871578	1517412	24	7.68814
r1562	KB871578	527292	24	0
r1393	KB871578	4785777	24	29.5417
r1168	KB871578	4187858	24	26.5415
r1018	KB871578	3816454	24	24.3675
r57600	KB871734	94772	23	7.19057
r55334	KB871725	569066	23	0
r38941	KB871667	477515	23	68.7424
r27731	KB871630	952702	23	36.531
r27571	KB871630	5845863	23	62.6864
r27373	KB871630	5437353	23	60.8009
r27340	KB871630	5344553	23	61.0105
r27243	KB871630	508842	23	26.8902
r27225	KB871630	5022772	23	59.1357
r27217	KB871630	501533	23	28.9016
r27190	KB871630	4954985	23	53.7207
r27073	KB871630	4688833	23	55.7061
r26998	KB871630	4491954	23	52.2769
r26500	KB871630	322473	23	28.4526
r26376	KB871630	293655	23	29.7111
r26363	KB871630	2912696	23	48.5152
r26352	KB871630	2899610	23	47.9524
r26309	KB871630	2787627	23	46.958
r26306	KB871630	2782186	23	46.9582
r26269	KB871630	2692863	23	45.5579
r26258	KB871630	2660362	23	44.9305
r26247	KB871630	2646673	23	46.1327
r26134	KB871630	2391788	23	47.2312
r26079	KB871630	2247145	23	43.7696
r26070	KB871630	2230996	23	42.2345
r26000	KB871630	2002293	23	44.3485
r161745	KB876780	2128	23	58.5344
r157595	KB874111	3946	23	14.152
r156201	KB873596	9671	23	14.8406
r156200	KB873596	9377	23	14.8406
r113861	KB872054	250216	23	10.6377
r110675	KB872020	30581	23	23.8862
r110668	KB872020	27592	23	24.4277
r102509	KB871946	70281	23	11.6113
r97713	KB871930	451103	22	130.638
r96996	KB871925	252884	22	143.16
r96994	KB871925	249361	22	143.16
r95185	KB871912	293295	22	153.256
r91240	KB871883	377845	22	130.638
r87122	KB871856	420438	22	135.549
r87103	KB871856	376758	22	135.192
r87097	KB871856	363637	22	135.192
r86982	KB871856	107988	22	135.192
r86275	KB871851	380079	22	104.132
r86272	KB871851	379123	22	104.157
r59019	KB871741	326636	22	153.49
r56357	KB871729	838177	22	166.326
r49646	KB871701	41764	22	154.665
r49583	KB871701	237868	22	154.665
r47992	KB871694	714727	22	143.852
r47956	KB871694	613898	22	143.852
r47899	KB871694	475774	22	143.852
r43534	KB871683	914591	22	152.45
r43532	KB871683	914249	22	152.773
r36968	KB871660	761035	22	122.436
r32223	KB871644	842496	22	139.56
r164840	KB880189	943	22	129.331
r154294	KB873154	4763	22	135.192
r153412	KB873008	6230	22	85.5892
r152783	KB872926	34746	22	105.194
r145790	KB872617	65568	22	129.603
r145787	KB872617	64999	22	129.331
r140533	KB872415	107722	22	147.505
r119792	KB872088	97100	22	150.099
r119779	KB872088	49505	22	150.099
r104947	KB871966	49731	22	161.743
r104946	KB871966	49461	22	161.743
r104918	KB871966	336501	22	167.783
r104862	KB871966	141642	22	178.067
r90488	KB871878	54708	21	30.1623
r90435	KB871878	380337	21	31.8855
r76562	KB871811	90880	21	41.4062
r74841	KB871802	81524	21	67.2383
r74647	KB871802	119736	21	68.585
r74641	KB871802	111156	21	68.9511
r66890	KB871764	570158	21	37.98
r66814	KB871764	352815	21	36.9684
r58725	KB871740	125989	21	39.7089
r39952	KB871670	97167	21	55.7107
r39951	KB871670	96878	21	55.7617
r39895	KB871670	728833	21	57.0223
r39853	KB871670	630319	21	60.3479
r39776	KB871670	352934	21	58.447
r38218	KB871665	128043	21	54.2588
r34175	KB871651	376323	21	42.807
r220017	KB882122	3270816	21	85.0428
r219695	KB882122	2349092	21	84.621
r219177	KB882122	1091706	21	82.5486
r217931	KB882120	871754	21	45.0302
r217641	KB882120	3017142	21	49.3212
r217368	KB882120	2312507	21	47.6777
r212609	KB882115	95756	21	78.4005
r212595	KB882115	914606	21	77.0791
r212373	KB882115	439673	21	78.1502
r212120	KB882115	2827442	21	69.4116
r211997	KB882115	2434922	21	71.7093
r211797	KB882115	1941733	21	74.2055
r211472	KB882115	1077866	21	74.4824
r211447	KB882115	1022762	21	75.6561
r170604	KB882082	730436	21	12.7946
r169322	KB882082	40831	21	17.2185
r169248	KB882082	392228	21	14.0458
r168872	KB882082	270456	21	15.786
r168733	KB882082	2360561	21	0
r152588	KB872902	19369	21	52.696
r121647	KB872111	108203	21	28.7883
r68075	KB871769	69099	20	1.87765
r68015	KB871769	543184	20	2.663
r67950	KB871769	304277	20	1.87765
r67927	KB871769	219459	20	1.87765
r67921	KB871769	199220	20	1.87765
r242731	KB882144	858473	20	8.975
r242528	KB882144	324982	20	8.975
r242418	KB882144	2526538	20	7.02975
r242413	KB882144	251117	20	8.975
r242355	KB882144	2332493	20	7.29809
r242320	KB882144	2231410	20	7.53566
r241985	KB882144	1264449	20	8.68165
r241889	KB882144	1047537	20	8.975
r241888	KB882144	1045466	20	8.975
r19833	KB871612	827342	20	26.4802
r19743	KB871612	441068	20	26.4802
r19595	KB871612	1175032	20	27.2238
r195244	KB882101	3926245	20	13.7951
r195205	KB882101	3825563	20	15.0371
r195157	KB882101	3731028	20	15.5229
r195146	KB882101	3680829	20	15.5229
r195109	KB882101	354796	20	20.4617
r195108	KB882101	3539833	20	15.9828
r195046	KB882101	3358993	20	16.6402
r194909	KB882101	294067	20	20.4617
r194667	KB882101	2134512	20	18.5801
r194581	KB882101	1942960	20	18.3039
r194558	KB882101	1878524	20	18.5801
r194550	KB882101	1851587	20	18.5801
r194546	KB882101	1848986	20	18.5801
r194500	KB882101	1692321	20	18.8092
r194419	KB882101	133183	20	20.8127
r194377	KB882101	1243144	20	19.0479
r11639	KB871589	747147	20	2e-07
r11519	KB871589	357209	20	1e-07
r11501	KB871589	296422	20	0
r112527	KB872040	266543	20	30.9949
r106292	KB871977	95677	20	1.87765
r106183	KB871977	130844	20	1.87765
r91812	KB871887	492183	19	64.3496
r85175	KB871844	632693	19	7.62457
r85160	KB871844	551236	19	8.1167
r56294	KB871729	60654	19	65.548
r49140	KB871699	400012	19	70.5338
r49120	KB871699	363897	19	70.5338
r49116	KB871699	353508	19	70.5338
r28572	KB871633	467313	19	74.1584
r28416	KB871633	1033602	19	75.4327
r198611	KB882103	852513	19	50.8727
r198482	KB882103	7848001	19	24.1069
r197874	KB882103	5600729	19	36.0309
r197646	KB882103	4856214	19	39.5779
r197614	KB882103	4739514	19	39.8143
r197603	KB882103	465174	19	51.8314
r197555	KB882103	4515569	19	40.263
r197044	KB882103	2860519	19	45.6316
r176786	KB882086	971971	19	54.9178
r176751	KB882086	828365	19	54.9178
r176628	KB882086	458476	19	53.9731
r176348	KB882086	3671718	19	55.6173
r176281	KB882086	348116	19	53.4998
r176279	KB882086	347841	19	53.4998
r176231	KB882086	3381702	19	55.6173
r176228	KB882086	3377086	19	55.6173
r175846	KB882086	2338995	19	55.6173
r175649	KB882086	1831424	19	55.6173
r175618	KB882086	1766396	19	55.8535
r175522	KB882086	1457442	19	55.3859
r175484	KB882086	1357081	19	55.3859
r164169	KB878931	1587	19	61.0222
r163672	KB878283	2135	19	30.4366
r160445	KB876223	5253	19	56.8864
r14240	KB871596	898279	19	60.1062
r14093	KB871596	527016	19	61.0222
r14059	KB871596	454717	19	61.0222
r14056	KB871596	450903	19	62.4144
r14055	KB871596	450599	19	62.4144
r14012	KB871596	337876	19	61.0222
r14002	KB871596	288700	19	61.0222
r138603	KB872359	55652	19	0
r138589	KB872359	131561	19	1.92813
r138587	KB872359	131279	19	1.92813
r123021	KB872128	53528	19	1.46047
r122983	KB872128	164672	19	1.46047
r122975	KB872128	129039	19	1.46047
r76363	KB871810	64366	18	64.5187
r76274	KB871810	396432	18	63.5801
r72896	KB871792	86818	18	8.09947
r72879	KB871792	683222	18	2.1465
r72853	KB871792	628306	18	3.25519
r72773	KB871792	254839	18	6.13784
r65231	KB871756	509347	18	89.2538
r55766	KB871727	561425	18	12.1131
r55760	KB871727	515200	18	13.9245
r39278	KB871668	642451	18	86.203
r39194	KB871668	400995	18	85.2936
r30031	KB871637	881306	18	47.9359
r29942	KB871637	663153	18	46.7262
r29862	KB871637	388569	18	45.5704
r29734	KB871637	1000641	18	49.6499
r25526	KB871629	646644	18	39.4168
r25380	KB871629	184595	18	40.6142
r25367	KB871629	128667	18	42.4328
r25341	KB871629	110223	18	43.9853
r233423	KB882134	82607	18	81.9153
r233416	KB882134	807696	18	76.7077
r233382	KB882134	720792	18	78.7337
r233255	KB882134	356351	18	81.9153
r233200	KB882134	2906577	18	73.09
r232803	KB882134	175593	18	81.8494
r232718	KB882134	1452089	18	70.4463
r232653	KB882134	12464	18	82.2659
r18807	KB871609	699458	18	33.9524
r18806	KB871609	699168	18	33.9524
r166766	KB882080	739337	18	52.4807
r166724	KB882080	626601	18	53.3569
r166581	KB882080	4321417	18	62.3546
r166284	KB882080	3416864	18	60.8149
r166120	KB882080	3050512	18	59.419
r165757	KB882080	1898959	18	57.8072
r165496	KB882080	1091221	18	55.8822
r165474	KB882080	1050576	18	54.7735
r165269	KB881388	95	18	98.204
r162155	KB877024	2043	18	103.194
r129169	KB872221	133103	18	101.912
r12542	KB871592	153552	18	0
r12540	KB871592	153278	18	1e-05
r123562	KB872135	3046	18	101.122
r119458	KB872085	112799	18	67.8115
r113548	KB872050	30457	18	99.3465
r113117	KB872046	15200	18	38.0483
r113112	KB872046	12753	18	36.5272
r111715	KB872031	41531	18	84.3209
r111711	KB872031	300558	18	80.6495
r111667	KB872031	208321	18	83.0498
r96909	KB871924	55401	17	63.2043
r96905	KB871924	387121	17	63.2043
r96841	KB871924	274399	17	63.9652
r96792	KB871924	162356	17	63.6877
r79492	KB871828	390053	17	89.7832
r73479	KB871795	666331	17	37.6172
r62977	KB871753	4585927	17	67.6905
r62896	KB871753	4380257	17	67.3687
r62882	KB871753	4328552	17	67.6905
r62846	KB871753	4254507	17	67.6905
r62818	KB871753	4198350	17	67.6905
r62797	KB871753	4099476	17	67.9752
r62457	KB871753	328530	17	71.3901
r62420	KB871753	3206646	17	69.1382
r62417	KB871753	3189946	17	69.1382
r62098	KB871753	2245090	17	69.8587
r61943	KB871753	1835441	17	69.8587
r61942	KB871753	1823472	17	69.8587
r61939	KB871753	1821309	17	69.8587
r61938	KB871753	1820071	17	69.8587
r61915	KB871753	1710881	17	69.8587
r61891	KB871753	1685083	17	69.8587
r61830	KB871753	1475993	17	71.156
r61804	KB871753	1387560	17	69.8587
r61801	KB871753	1373412	17	70.5076
r61800	KB871753	1373128	17	70.5076
r48873	KB871698	399992	17	97.0812
r48847	KB871698	281790	17	98.0341
r46419	KB871688	922753	17	51.7228
r45406	KB871688	3139842	17	46.6225
r45269	KB871688	2813085	17	46.285
r45229	KB871688	2715359	17	46.6225
r45088	KB871688	2344159	17	46.9505
r44767	KB871688	146392	17	52.927
r44712	KB871688	1271918	17	48.4171
r190478	KB882097	3559406	17	56.8973
r190446	KB882097	3473027	17	62.5614
r190415	KB882097	3361307	17	62.5614
r190410	KB882097	3348896	17	62.5614
r190399	KB882097	3339602	17	62.216
r190109	KB882097	2495600	17	61.4275
r189661	KB882097	1268715	17	61.4275
r161764	KB876793	982	17	106.739
r159792	KB876052	12296	17	63.2043
r154176	KB873133	17652	17	100.222
r146792	KB872674	94221	17	100.472
r134343	KB872295	678935	17	73.5611
r134309	KB872295	547208	17	73.5611
r134132	KB872295	4223979	17	71.3901
r133948	KB872295	3705250	17	71.8519
r133811	KB872295	327390	17	73.5611
r133796	KB872295	3182914	17	71.8519
r133787	KB872295	3175109	17	71.8519
r133586	KB872295	2750413	17	72.1602
r133449	KB872295	241713	17	73.5611
r132944	KB872295	111631	17	73.5611
r111860	KB872033	254876	17	102.511
r105393	KB871970	309898	17	75.6994
r105311	KB871970	128486	17	74.8726
r9999	KB871585	300148	16	11.0164
r94100	KB871904	370683	16	159.508
r90158	KB871876	62246	16	34.8208
r90153	KB871876	46163	16	34.428
r79542	KB871828	611153	16	172.724
r78412	KB871821	623594	16	156.474
r78408	KB871821	620892	16	155.625
r78344	KB871821	329587	16	156.03
r67307	KB871766	559955	16	138.964
r67291	KB871766	509451	16	140.282
r67234	KB871766	335192	16	140.282
r67126	KB871765	664295	16	95.922
r67123	KB871765	657345	16	102.788
r67106	KB871765	604080	16	102.788
r58170	KB871737	359061	16	63.9648
r56124	KB871728	657375	16	140.959
r56096	KB871728	595886	16	140.959
r56090	KB871728	592088	16	140.734
r56086	KB871728	584381	16	140.734
r55970	KB871728	332759	16	140.734
r55966	KB871728	320764	16	140.734
r55884	KB871728	125520	16	140.959
r55875	KB871728	121336	16	140.734
r54324	KB871721	290607	16	179.939
r54309	KB871721	205513	16	179.554
r53208	KB871716	271297	16	156.474
r40338	KB871672	50339	16	0.507637
r40205	KB871672	181484	16	0.994842
r249424	KB882151	157340	16	0
r23802	KB871624	534543	16	40.9079
r23772	KB871624	439342	16	40.4559
r218924	KB882121	473937	16	142.645
r218765	KB882121	2961525	16	143.821
r218665	KB882121	2783759	16	143.255
r182025	KB882090	880000	16	88.6571
r181793	KB882090	3919858	16	106.845
r181789	KB882090	3912197	16	105.945
r181453	KB882090	3002936	16	79.9385
r181034	KB882090	175972	16	77.5247
r180874	KB882090	1272776	16	79.0697
r180791	KB882090	1112849	16	78.8364
r180773	KB882090	1076098	16	78.8364
r180290	KB882089	3565446	16	23.5092
r179950	KB882089	2568403	16	20.1181
r165238	KB881306	435	16	1.36772
r164788	KB880081	530	16	18.3935
r162341	KB877151	896	16	77.5247
r161944	KB876885	4549	16	161.684
r159576	KB876003	933	16	69.1831
r151682	KB872819	694679	16	161.684
r150924	KB872819	3079386	16	166.423
r150669	KB872819	2128797	16	164.246
r150496	KB872819	1668869	16	163.167
r150445	KB872819	1515436	16	163.167
r150313	KB872819	1094868	16	162.861
r138534	KB872357	68307	16	102.788
r131942	KB872273	81191	16	35.0719
r130244	KB872241	102309	16	176.561
r129761	KB872232	116079	16	156.03
r124348	KB872145	301594	16	188.459
r123044	KB872129	109447	16	105.607
r90741	KB871880	386515	15	42.8677
r88133	KB871862	536543	15	100.977
r86117	KB871850	391551	15	73.6087
r86023	KB871850	153918	15	73.6087
r86021	KB871850	153391	15	73.6087
r85836	KB871848	59128	15	91.431
r85786	KB871848	359014	15	91.7924
r85782	KB871848	34974	15	90.1821
r85479	KB871846	74798	15	39.8381
r72049	KB871788	504887	15	82.1737
r72013	KB871788	386725	15	82.1737
r71983	KB871788	318069	15	82.1737
r71919	KB871788	155605	15	82.1737
r70302	KB871780	509572	15	38.2666
r70301	KB871780	509279	15	37.9885
r66192	KB871761	137603	15	61.3417
r58491	KB871738	68643	15	53.8788
r58366	KB871738	348879	15	54.9881
r58365	KB871738	348610	15	55.2032
r58356	KB871738	301630	15	54.6228
r58334	KB871738	179072	15	55.6039
r58319	KB871738	102527	15	55.9001
r54848	KB871723	661070	15	72.4458
r54841	KB871723	645797	15	72.4458
r35514	KB871655	932255	15	100.287
r33451	KB871648	825108	15	119.927
r33444	KB871648	803626	15	120.656
r33441	KB871648	791429	15	120.656
r33215	KB871648	1008424	15	119.148
r241818	KB882143	883928	15	81.1218
r241766	KB882143	733851	15	80.6335
r241701	KB882143	608783	15	80.982
r241693	KB882143	600321	15	80.6335
r241680	KB882143	563963	15	80.982
r241654	KB882143	507149	15	81.1218
r241648	KB882143	495542	15	81.3019
r241647	KB882143	495268	15	81.3019
r241570	KB882143	322973	15	81.9445
r241546	KB882143	2633726	15	79.282
r241545	KB882143	2633441	15	79.282
r241533	KB882143	2601618	15	79.4381
r241484	KB882143	2506611	15	78.8595
r241413	KB882143	234148	15	81.9445
r241395	KB882143	229569	15	82.7024
r241322	KB882143	2120745	15	79.7594
r241282	KB882143	2008670	15	79.4381
r241111	KB882143	1568853	15	79.4381
r229654	KB882130	747271	15	97.5091
r229459	KB882130	3034585	15	95.6283
r229062	KB882130	189640	15	99.6853
r228833	KB882130	1332092	15	96.9168
r216762	KB882119	575699	15	64.6848
r216156	KB882119	1899441	15	66.9543
r216072	KB882119	1688990	15	66.4174
r161656	KB876726	1679	15	74.5722
r159114	KB875299	1229	15	131.411
r147382	KB872714	38120	15	110.137
r147381	KB872714	37846	15	110.395
r145672	KB872612	21280	15	71.1317
r128708	KB872212	29998	15	136.259
r107921	KB871993	309610	15	44.9216
r107898	KB871993	230627	15	44.9216
r107894	KB871993	229492	15	45.8486
r104758	KB871965	228287	15	43.3224
r80062	KB871831	515677	14	127.092
r80000	KB871831	335853	14	127.092
r79958	KB871831	171797	14	127.092
r78256	KB871820	66222	14	134.239
r78137	KB871820	275194	14	134.239
r78101	KB871820	141030	14	134.239
r75421	KB871805	520583	14	123.322
r75294	KB871805	202275	14	123.481
r75251	KB871805	125807	14	123.481
r75244	KB871805	109439	14	123.951
r68374	KB871771	241247	14	108.271
r50518	KB871704	721084	14	132.999
r50496	KB871704	647256	14	135.777
r50446	KB871704	526533	14	137.03
r50438	KB871704	500978	14	137.409
r50436	KB871704	499277	14	138.152
r240888	KB882142	965454	14	116.404
r240887	KB882142	965166	14	116.404
r240789	KB882142	761777	14	115.623
r240663	KB882142	504242	14	115.623
r240572	KB882142	2679033	14	117.791
r240399	KB882142	2236456	14	118.054
r240295	KB882142	1927789	14	118.054
r240255	KB882142	1799419	14	117.791
r240253	KB882142	1792154	14	117.791
r240142	KB882142	1507710	14	117.33
r240113	KB882142	1443207	14	117.33
r240111	KB882142	1428912	14	117.33
r23602	KB871623	876247	14	120.11
r23520	KB871623	579039	14	120.701
r23484	KB871623	484920	14	120.701
r23370	KB871623	1087289	14	119.426
r184275	KB882092	3990835	14	61.4424
r184241	KB882092	3875531	14	53.8984
r184240	KB882092	3875251	14	51.165
r184053	KB882092	3327461	14	41.954
r183626	KB882092	1976895	14	72.0825
r183467	KB882092	1522097	14	74.0454
r183423	KB882092	1423326	14	74.5364
r183389	KB882092	1330451	14	82.79
r183336	KB882092	1161913	14	75.5133
r183320	KB882092	1128105	14	75.9563
r162440	KB877223	675	14	123.322
r162207	KB877060	1723	14	114.304
r153526	KB873026	17339	14	110.621
r153091	KB872965	3991	14	130.533
r137434	KB872330	86619	14	129.504
r137409	KB872330	21915	14	136.352
r137390	KB872330	105899	14	129.504
r131679	KB872268	93907	14	135.176
r131646	KB872268	120573	14	137.864
r131645	KB872268	120305	14	137.864
r129819	KB872233	102261	14	141.099
r125253	KB872158	232889	14	142.341
r121783	KB872112	49881	14	136.352
r121717	KB872112	104752	14	136.352
r113954	KB872055	293255	14	150.357
r113938	KB872055	244714	14	151.403
r108234	KB871996	227039	14	119.596
r108233	KB871996	226749	14	119.596
r107445	KB871989	124584	14	154.245
r105120	KB871968	304716	14	109.474
r93713	KB871901	5008	13	103.392
r93661	KB871901	343555	13	112.542
r93625	KB871901	214408	13	103.392
r93620	KB871901	19734	13	103.392
r93619	KB871901	19452	13	103.392
r93427	KB871899	438994	13	49.6687
r93409	KB871899	410100	13	49.6687
r93347	KB871899	146970	13	50.5349
r91897	KB871888	32290	13	116.643
r91896	KB871888	32007	13	116.643
r88268	KB871863	543992	13	113.367
r88188	KB871863	233331	13	113.367
r85964	KB871849	498476	13	103.852
r85921	KB871849	360553	13	103.852
r85906	KB871849	281082	13	114.753
r85882	KB871849	235766	13	103.852
r69196	KB871774	676360	13	121.647
r69170	KB871774	571218	13	122.741
r69152	KB871774	530663	13	122.741
r61609	KB871752	669579	13	54.2238
r61534	KB871752	391934	13	66.788
r61505	KB871752	297950	13	56.9701
r61477	KB871752	243033	13	55.4845
r61470	KB871752	22035	13	55.4845
r61456	KB871752	197553	13	55.8348
r61451	KB871752	178375	13	55.4845
r46552	KB871689	486841	13	100.622
r41300	KB871675	897054	13	106.784
r41162	KB871675	339868	13	104.167
r41082	KB871675	103545	13	114.753
r37137	KB871661	346630	13	44.3691
r23298	KB871622	889373	13	103.852
r23231	KB871622	607418	13	114.753
r23190	KB871622	497727	13	114.753
r23185	KB871622	46252	13	109.127
r231495	KB882132	577777	13	144.256
r23120	KB871622	243933	13	83.789
r231141	KB882132	2321700	13	155.877
r230947	KB882132	1682036	13	151.037
r230914	KB882132	1586871	13	150.826
r230822	KB882132	1264703	13	149.908
r202342	KB882106	4192369	13	41.0631
r175360	KB882085	973463	13	131.673
r175218	KB882085	523956	13	128.826
r174869	KB882085	3660152	13	136.521
r174659	KB882085	2923923	13	134.644
r174616	KB882085	2826852	13	134.078
r174574	KB882085	2692140	13	134.078
r174545	KB882085	2576470	13	134.078
r174537	KB882085	2531545	13	134.078
r174387	KB882085	2067960	13	133.825
r174067	KB882085	1194641	13	132.378
r174053	KB882085	1176905	13	132.378
r160358	KB876196	4729	13	49.3571
r153505	KB873021	26668	13	103.852
r152002	KB872839	25874	13	103.852
r144941	KB872576	64130	13	50.5349
r13041	KB871593	691334	13	98.7933
r12961	KB871593	456751	13	99.1436
r12870	KB871593	287125	13	99.1436
r12824	KB871593	1356098	13	97.5932
r12823	KB871593	1355813	13	97.5932
r12794	KB871593	1174268	13	98.438
r122871	KB872126	320248	13	103.852
r9712	KB871584	592265	12	110.537
r9623	KB871584	303611	12	111.895
r9594	KB871584	217112	12	111.287
r9593	KB871584	216830	12	111.287
r9562	KB871584	135482	12	110.286
r9505	KB871584	1072159	12	113.569
r8716	KB871581	99108	12	97.2363
r8573	KB871581	624206	12	96.887
r8553	KB871581	550678	12	96.887
r75084	KB871804	213749	12	171.939
r75066	KB871804	159221	12	173.135
r31120	KB871641	40854	12	97.9424
r31077	KB871641	202888	12	98.884
r244868	KB882145	904928	12	94.3934
r244796	KB882145	7530819	12	62.4781
r244743	KB882145	7390938	12	62.4781
r244707	KB882145	7283655	12	63.8394
r244668	KB882145	7148627	12	63.8394
r244609	KB882145	6872418	12	64.115
r244570	KB882145	6770246	12	65.9873
r243951	KB882145	4734669	12	78.3206
r243416	KB882145	3048599	12	83.4542
r243190	KB882145	2287910	12	86.0776
r242885	KB882145	1333077	12	92.6792
r242859	KB882145	1209019	12	92.6792
r242829	KB882145	1121407	12	93.1954
r213686	KB882116	867657	12	99.2576
r213538	KB882116	3527919	12	109.319
r213537	KB882116	3527649	12	109.319
r213453	KB882116	3295630	12	108.596
r213374	KB882116	3098456	12	106.903
r213373	KB882116	3098186	12	106.728
r213114	KB882116	2294843	12	104.83
r212966	KB882116	1947144	12	104.531
r212761	KB882116	140947	12	99.4019
r212674	KB882116	1152350	12	99.2576
r207944	KB882111	65658	12	119.303
r207771	KB882111	3313599	12	114.93
r207764	KB882111	3299802	12	114.93
r207745	KB882111	3251337	12	114.621
r207684	KB882111	30943	12	119.303
r207639	KB882111	2950250	12	115.16
r207550	KB882111	2676390	12	114.93
r207548	KB882111	2672226	12	115.16
r207416	KB882111	22932	12	119.303
r207222	KB882111	1686923	12	117.043
r207101	KB882111	1365310	12	117.043
r20565	KB871614	776135	12	102.2
r20564	KB871614	775865	12	102.2
r20561	KB871614	753020	12	102.968
r20542	KB871614	713421	12	99.4019
r20496	KB871614	61421	12	99.4019
r20447	KB871614	45567	12	102.968
r20412	KB871614	391107	12	99.4019
r20400	KB871614	363675	12	99.4019
r20330	KB871614	154911	12	100.06
r20329	KB871614	154635	12	100.06
r20322	KB871614	133774	12	101.194
r20312	KB871614	12619	12	98.884
r20303	KB871614	114748	12	99.4019
r161270	KB876542	3562	12	116.776
r159601	KB876009	1941	12	101.194
r155923	KB873525	4925	12	102.968
r147495	KB872724	6335	12	195.96
r147490	KB872724	42489	12	196.321
r137147	KB872323	205272	12	102.968
r129674	KB872230	164533	12	99.2576
r12073	KB871590	943882	12	125.961
r11959	KB871590	605751	12	137.506
r11884	KB871590	396475	12	141.764
r11866	KB871590	35082	12	128.159
r112187	KB872036	65341	12	102.968
r109207	KB872005	297090	12	99.4019
r109200	KB872005	26942	12	102.968
r109193	KB872005	233122	12	100.968
r109189	KB872005	222151	12	99.4019
r109155	KB872005	131267	12	99.4019
r109148	KB872005	124238	12	98.884
r107287	KB871987	311253	12	59.9527
r99993	KB871938	741621	11	30.2906
r99967	KB871938	67300	11	29.2501
r99787	KB871938	482164	11	29.2501
r99708	KB871938	4521026	11	39.2778
r99599	KB871938	4186248	11	38.8151
r99535	KB871938	4010858	11	36.3048
r99483	KB871938	3853877	11	38.8151
r99430	KB871938	3689541	11	38.8151
r99419	KB871938	3667188	11	37.6728
r99418	KB871938	3666923	11	37.6728
r99399	KB871938	3602041	11	38.8151
r99385	KB871938	3566968	11	36.3048
r99322	KB871938	3390636	11	35.8566
r99310	KB871938	3343801	11	35.8566
r99084	KB871938	2602280	11	35.8566
r99071	KB871938	2575199	11	35.4766
r99069	KB871938	2573176	11	35.4766
r99022	KB871938	2456069	11	35.3236
r98985	KB871938	2299797	11	34.2621
r98984	KB871938	2299527	11	34.2621
r98923	KB871938	214217	11	29.2501
r98857	KB871938	1896406	11	33.1895
r98830	KB871938	1844526	11	32.93
r98619	KB871938	1086750	11	29.9875
r75607	KB871806	68904	11	28.9268
r75594	KB871806	549418	11	29.2501
r70805	KB871782	707699	11	73.3224
r70733	KB871782	399996	11	69.7073
r70732	KB871782	399721	11	69.7073
r70663	KB871782	166847	11	68.5676
r65531	KB871758	187183	11	15.8491
r60759	KB871749	353081	11	16.4374
r51700	KB871709	425406	11	27.5247
r51664	KB871709	361809	11	27.9047
r51609	KB871709	207007	11	27.7576
r215328	KB882118	2530754	11	45.2058
r215280	KB882118	2425523	11	45.4415
r215275	KB882118	2398936	11	45.4415
r215242	KB882118	2321157	11	45.4415
r215141	KB882118	2053641	11	45.6755
r215086	KB882118	1901011	11	45.4415
r214998	KB882118	1674504	11	45.6755
r206880	KB882110	746250	11	46.8269
r206533	KB882110	3185488	11	64.2952
r206045	KB882110	1684945	11	46.8269
r205890	KB882110	1069527	11	47.6039
r188126	KB882095	3840059	11	39.5086
r188046	KB882095	3587642	11	39.9354
r188033	KB882095	3571638	11	39.7377
r188012	KB882095	3542464	11	41.7023
r187992	KB882095	3485640	11	40.9364
r187991	KB882095	3485344	11	40.9364
r187984	KB882095	3465600	11	39.9354
r187944	KB882095	3352808	11	39.7377
r187929	KB882095	3324874	11	39.7377
r187882	KB882095	3167125	11	41.9879
r187824	KB882095	3041659	11	52.8052
r187822	KB882095	3040203	11	39.7377
r187587	KB882095	2365786	11	41.7023
r178904	KB882088	3552568	11	0
r178692	KB882088	2992274	11	4.45486
r178570	KB882088	2594598	11	5.49624
r162432	KB877217	3799	11	16.0494
r162431	KB877217	3506	11	16.0494
r159593	KB876008	10207	11	27.7576
r138240	KB872350	67607	11	16.4374
r138237	KB872350	48463	11	16.4374
r125962	KB872169	157327	11	27.0424
r114777	KB872064	28714	11	14.9698
r114774	KB872064	262994	11	16.4374
r111237	KB872026	24496	11	44.2181
r111188	KB872026	137648	11	43.9695
r108987	KB872003	304528	11	16.6605
r108964	KB872003	220844	11	16.4374
r108960	KB872003	206978	11	16.4374
r108959	KB872003	206713	11	16.4374
r108934	KB872003	14661	11	17.3297
r108925	KB872003	133990	11	16.4374
r102818	KB871949	297994	11	22.1169
r100070	KB871938	99560	11	29.2501
r98563	KB871937	42009	10	103.463
r98529	KB871937	256822	10	104.062
r88020	KB871861	500944	10	83.9629
r87926	KB871861	238784	10	83.9629
r80113	KB871832	227108	10	117.552
r76723	KB871812	663009	10	78.9178
r76722	KB871812	662733	10	78.9178
r76681	KB871812	506093	10	76.0425
r71037	KB871783	70545	10	59.5725
r70902	KB871783	342310	10	59.9835
r70901	KB871783	342309	10	60.8556
r70900	KB871783	342025	10	59.9835
r70888	KB871783	271194	10	59.5725
r70864	KB871783	232051	10	60.8556
r70854	KB871783	214270	10	60.8556
r70851	KB871783	19337	10	60.8556
r70850	KB871783	19049	10	59.5725
r70842	KB871783	165796	10	60.6266
r70841	KB871783	163060	10	60.6266
r70840	KB871783	162775	10	60.6266
r70839	KB871783	145258	10	61.1103
r70838	KB871783	144963	10	61.1103
r70832	KB871783	12773	10	60.8556
r70398	KB871781	123357	10	55.746
r59202	KB871742	287766	10	60.8556
r48459	KB871696	733459	10	56.1424
r43982	KB871685	739690	10	67.7053
r43969	KB871685	713060	10	67.7053
r43757	KB871685	126770	10	66.9575
r33864	KB871650	341567	10	55.406
r31549	KB871642	683099	10	56.9009
r31546	KB871642	668404	10	56.9009
r31399	KB871642	198874	10	57.1875
r228462	KB882129	327496	10	94.2377
r228367	KB882129	2939566	10	85.4086
r228351	KB882129	285954	10	95.1942
r228317	KB882129	2800649	10	86.3699
r228210	KB882129	2491799	10	88.7504
r228209	KB882129	2491528	10	88.7504
r228205	KB882129	2481350	10	89.1882
r228199	KB882129	2448757	10	89.1882
r228100	KB882129	2118141	10	89.4395
r228094	KB882129	2085688	10	88.1091
r228092	KB882129	2071692	10	89.1882
r199978	KB882104	62256	10	59.5725
r199796	KB882104	3797490	10	66.6498
r199708	KB882104	3560240	10	65.9842
r199602	KB882104	3103392	10	65.5014
r199566	KB882104	3020379	10	65.5014
r199536	KB882104	2935297	10	65.5014
r199532	KB882104	2926374	10	65.5014
r199482	KB882104	2837376	10	65.5014
r199388	KB882104	2552881	10	65.5014
r189303	KB882096	418440	10	37.8225
r189300	KB882096	418174	10	37.8225
r189262	KB882096	402027	10	38.3122
r189154	KB882096	3627920	10	53.5556
r189060	KB882096	3325880	10	52.5765
r189044	KB882096	3294581	10	52.5765
r189024	KB882096	321041	10	38.7845
r188924	KB882096	290972	10	38.7845
r172341	KB882083	490666	10	68.2846
r172252	KB882083	3957179	10	71.2182
r172210	KB882083	3845499	10	71.6379
r172169	KB882083	3760540	10	71.2182
r172100	KB882083	3566827	10	71.2182
r171909	KB882083	3064329	10	70.5215
r171788	KB882083	2819694	10	70.2903
r171733	KB882083	2715444	10	70.2903
r171715	KB882083	2674927	10	70.2903
r171714	KB882083	2674638	10	70.2903
r171695	KB882083	264623	10	68.5265
r171509	KB882083	2154849	10	70.2903
r171259	KB882083	1384524	10	69.1281
r171191	KB882083	1145076	10	69.1281
r163384	KB877993	2481	10	33.4077
r155837	KB873505	8231	10	121.424
r153319	KB872997	22765	10	124.359
r139480	KB872384	119684	10	53.8758
r139440	KB872383	118367	10	101.9
r129024	KB872218	191471	10	108.656
r128213	KB872204	232802	10	101.9
r106697	KB871981	330716	10	112.319
r96717	KB871923	366433	9	184.403
r96713	KB871923	361942	9	184.898
r96653	KB871923	228458	9	186.479
r92749	KB871894	442432	9	116.418
r90521	KB871879	155889	9	129.074
r90520	KB871879	155614	9	134.149
r83821	KB871836	495494	9	146.125
r79073	KB871825	495929	9	119.696
r79059	KB871825	477111	9	119.696
r79032	KB871825	332822	9	119.696
r59710	KB871744	508724	9	166.332
r46025	KB871688	4870979	9	163.522
r45947	KB871688	4687068	9	163.252
r45935	KB871688	4658617	9	163.252
r45923	KB871688	4638017	9	163.252
r45891	KB871688	4528751	9	163.252
r43593	KB871684	233209	9	189.203
r43267	KB871682	788140	9	159.654
r43177	KB871682	509074	9	161.192
r43147	KB871682	381319	9	161.484
r41789	KB871677	571762	9	147.257
r210225	KB882113	89851	9	142.677
r210070	KB882113	503721	9	141.26
r209906	KB882113	2966158	9	136.451
r209852	KB882113	2787826	9	137.367
r209786	KB882113	26330	9	142.677
r209648	KB882113	2277827	9	138.477
r200907	KB882105	3178285	9	155.226
r200843	KB882105	3056636	9	155.226
r200773	KB882105	2815476	9	154.872
r200757	KB882105	2775369	9	154.518
r200581	KB882105	2378334	9	154.326
r200527	KB882105	2172200	9	154.518
r200471	KB882105	2075214	9	154.518
r200449	KB882105	2023330	9	154.518
r200412	KB882105	1944649	9	153.443
r200320	KB882105	1654662	9	154.092
r200200	KB882105	1271530	9	153.443
r186482	KB882094	2716803	9	103.194
r186313	KB882094	2234382	9	104.697
r18215	KB871607	978222	9	150.183
r18201	KB871607	938949	9	150.183
r18170	KB871607	839363	9	150.876
r18167	KB871607	826377	9	150.643
r18160	KB871607	80321	9	151.11
r18121	KB871607	733092	9	150.183
r18026	KB871607	485178	9	150.643
r18024	KB871607	482599	9	150.643
r17949	KB871607	222682	9	151.11
r163292	KB877902	1513	9	166.332
r16025	KB871601	769259	9	75.1826
r16024	KB871601	768977	9	75.1826
r16021	KB871601	767218	9	74.945
r15731	KB871601	1031899	9	73.1813
r155248	KB873351	7347	9	124.833
r143215	KB872505	7749	9	142.677
r13635	KB871595	401879	9	88.0398
r130839	KB872252	104667	9	129.074
r127875	KB872198	45027	9	145.624
r127827	KB872198	132449	9	144.718
r126637	KB872179	241100	9	206.516
r114349	KB872059	319556	9	129.074
r114338	KB872059	284972	9	129.074
r114327	KB872059	266452	9	129.074
r114306	KB872059	208326	9	129.074
r110832	KB872022	216703	9	151.802
r106524	KB871979	61922	9	143.15
r106481	KB871979	277701	9	143.15
r105823	KB871974	195465	9	149.786
r101554	KB871939	661064	9	124.108
r101542	KB871939	641996	9	124.108
r101356	KB871939	4792667	9	129.074
r101353	KB871939	4790848	9	128.817
r101306	KB871939	4685794	9	129.074
r101273	KB871939	4518043	9	129.074
r101199	KB871939	4292330	9	129.534
r101123	KB871939	4132234	9	129.534
r100992	KB871939	3725874	9	132.721
r100305	KB871939	1706609	9	131
r100300	KB871939	1703404	9	131
r100288	KB871939	1671687	9	122.749
r100219	KB871939	1470901	9	122.41
r94562	KB871908	273507	8	171.265
r94555	KB871908	264729	8	185.337
r94538	KB871908	158139	8	172.354
r84464	KB871840	31000	8	166.325
r69017	KB871773	627823	8	80.483
r68997	KB871773	581813	8	77.8413
r68995	KB871773	581527	8	77.5657
r60589	KB871748	466227	8	170.002
r36363	KB871658	665480	8	159.822
r36319	KB871658	496629	8	157.982
r36195	KB871658	263155	8	161.55
r230301	KB882131	2550691	8	75.8239
r230299	KB882131	2548706	8	79.4921
r230213	KB882131	2353088	8	81.5525
r230167	KB882131	2219040	8	78.8993
r211265	KB882114	617790	8	120.843
r211264	KB882114	617509	8	120.694
r211154	KB882114	3377371	8	135.327
r211149	KB882114	3372854	8	135.327
r211148	KB882114	3372578	8	135.327
r211145	KB882114	3368136	8	135.361
r211084	KB882114	3207200	8	128.694
r211015	KB882114	2965769	8	137.005
r210993	KB882114	2905271	8	140.141
r210978	KB882114	2874020	8	138.45
r210966	KB882114	2847602	8	136.307
r210964	KB882114	2847337	8	136.307
r210885	KB882114	2571841	8	137.002
r210873	KB882114	2562248	8	135.098
r210869	KB882114	2557277	8	133.243
r210858	KB882114	2542895	8	137.445
r210834	KB882114	2495857	8	132.871
r210821	KB882114	2460701	8	133.681
r210803	KB882114	2431421	8	138.913
r210779	KB882114	2351144	8	131.067
r210704	KB882114	2151024	8	134.404
r210667	KB882114	201817	8	117.461
r210661	KB882114	200128	8	117.997
r210444	KB882114	1364637	8	123.846
r210431	KB882114	1332205	8	123.936
r210382	KB882114	1236802	8	122.723
r17878	KB871606	853608	8	173.761
r163472	KB878096	69	8	98.1756
r163094	KB877736	1126	8	125.74
r162702	KB877412	1781	8	65.1783
r158359	KB874527	1872	8	182.362
r150247	KB872818	888501	8	94.8134
r150241	KB872818	868984	8	83.0746
r150224	KB872818	827418	8	84.7092
r150204	KB872818	791918	8	69.5891
r150157	KB872818	580415	8	82.8455
r150150	KB872818	563163	8	74.0657
r150011	KB872818	4401966	8	116.153
r149979	KB872818	4303405	8	114.26
r149878	KB872818	398261	8	82.8455
r149872	KB872818	397000	8	73.9386
r149862	KB872818	392941	8	82.8455
r149861	KB872818	392665	8	82.8455
r149827	KB872818	3831398	8	111.748
r149790	KB872818	3769741	8	110.317
r149788	KB872818	3767717	8	108.301
r149724	KB872818	358229	8	82.8455
r149712	KB872818	3535030	8	107.022
r149612	KB872818	324051	8	68.3134
r149596	KB872818	321921	8	70.7983
r149595	KB872818	3217750	8	105.931
r149538	KB872818	308553	8	72.594
r149455	KB872818	2856194	8	103.277
r149396	KB872818	275191	8	71.2143
r149356	KB872818	2658673	8	104.471
r149345	KB872818	2632224	8	101.887
r149265	KB872818	2396744	8	97.0332
r149100	KB872818	1950847	8	100.458
r149072	KB872818	1878168	8	90.6001
r149026	KB872818	1756861	8	86.6004
r149010	KB872818	1700465	8	93.5875
r148999	KB872818	1682497	8	95.4228
r148958	KB872818	1594631	8	94.4163
r148764	KB872818	1117519	8	96.1338
r148729	KB872818	1031038	8	94.7565
r148721	KB872818	102000	8	82.8455
r148717	KB872818	1012651	8	87.2202
r136759	KB872315	120759	8	174.814
r132621	KB872288	3121	8	159.297
r129980	KB872235	54069	8	135.327
r121387	KB872108	143679	8	154.847
r111290	KB872027	152227	8	151.02
r92103	KB871890	198943	7	99.1062
r88473	KB871864	99780	7	135.402
r88462	KB871864	71898	7	135.636
r88423	KB871864	382173	7	135.214
r88375	KB871864	283969	7	136.138
r87781	KB871860	256580	7	139.407
r86898	KB871855	311935	7	85.9763
r86872	KB871855	241519	7	85.4211
r47509	KB871693	113375	7	146.298
r42400	KB871679	834425	7	146.298
r42383	KB871679	802306	7	146.298
r42292	KB871679	503416	7	145.889
r42249	KB871679	425483	7	146.718
r42208	KB871679	294683	7	146.718
r42182	KB871679	196562	7	146.139
r36768	KB871659	862652	7	139.169
r36759	KB871659	853015	7	139.169
r36755	KB871659	847353	7	138.938
r36669	KB871659	634757	7	138.709
r36661	KB871659	607858	7	138.709
r36658	KB871659	607003	7	138.938
r36654	KB871659	605728	7	138.709
r36649	KB871659	561797	7	138.709
r36468	KB871659	12941	7	137.737
r36462	KB871659	116060	7	138.012
r248405	KB882149	910840	7	148.727
r248328	KB882149	697565	7	148.433
r248140	KB882149	2882112	7	152.733
r248014	KB882149	2507088	7	152.733
r247867	KB882149	198067	7	147.697
r245858	KB882146	961762	7	107.732
r245740	KB882146	513508	7	107.01
r245482	KB882146	2654633	7	110.232
r245413	KB882146	2497711	7	109.913
r245333	KB882146	2319828	7	109.913
r245306	KB882146	2260553	7	109.913
r239136	KB882141	1316869	7	142.765
r239109	KB882141	1255278	7	142.765
r239031	KB882141	1033074	7	142.988
r238956	KB882140	80812	7	122.619
r238919	KB882140	717353	7	123.334
r238467	KB882140	204694	7	122.619
r238443	KB882140	1976373	7	125.024
r238420	KB882140	1930463	7	125.024
r238320	KB882140	1647115	7	125.024
r238208	KB882140	1311220	7	124.591
r234167	KB882135	2802349	7	128.63
r234123	KB882135	2673748	7	128.164
r234011	KB882135	2353161	7	128.164
r233996	KB882135	2305028	7	128.164
r233985	KB882135	2273682	7	128.164
r233932	KB882135	2050060	7	127.917
r233916	KB882135	2019687	7	127.917
r233890	KB882135	1972063	7	128.164
r233884	KB882135	1948256	7	127.917
r233684	KB882135	1539443	7	127.48
r221282	KB882123	99445	7	133.074
r221279	KB882123	99161	7	133.306
r221153	KB882123	631800	7	132.094
r221062	KB882123	385229	7	132.554
r221040	KB882123	359736	7	132.702
r220968	KB882123	30154	7	133.074
r220916	KB882123	2891810	7	128.63
r220805	KB882123	2615024	7	129.993
r220754	KB882123	2494514	7	130.422
r220739	KB882123	2465077	7	130.651
r220701	KB882123	237711	7	132.554
r220684	KB882123	2321148	7	130.422
r220664	KB882123	2284199	7	130.651
r220624	KB882123	2120288	7	130.651
r220601	KB882123	2071741	7	129.563
r220579	KB882123	1999423	7	131.359
r220578	KB882123	1998957	7	129.563
r220570	KB882123	1982979	7	129.563
r220535	KB882123	1876626	7	129.331
r220528	KB882123	1855159	7	131.122
r220523	KB882123	1826148	7	129.993
r220460	KB882123	1676715	7	129.563
r220448	KB882123	1648256	7	129.331
r220424	KB882123	1574240	7	129.563
r220353	KB882123	1360914	7	131.725
r220344	KB882123	134969	7	132.702
r220339	KB882123	1339766	7	132.094
r220294	KB882123	1198942	7	132.094
r220268	KB882123	1107363	7	132.094
r220253	KB882123	106252	7	132.702
r220234	KB882123	1015108	7	132.094
r167486	KB882081	2981318	7	119.152
r167168	KB882081	201462	7	112.337
r167059	KB882081	1639650	7	117.597
r167019	KB882081	144201	7	112.337
r158598	KB874704	2975	7	157.224
r154446	KB873184	12227	7	153.021
r152603	KB872904	21717	7	157.224
r151886	KB872826	19112	7	159.066
r147999	KB872759	9137	7	159.478
r136477	KB872309	102096	7	102.568
r135961	KB872297	178875	7	71.6048
r132717	KB872290	97731	7	84.0071
r125359	KB872160	130702	7	104.376
r120478	KB872096	350705	7	155.328
r97272	KB871927	315446	6	60.1514
r96338	KB871921	113776	6	60.6641
r96061	KB871918	96136	6	63.5303
r96039	KB871918	52412	6	63.5303
r95971	KB871918	2332	6	63.5303
r9013	KB871582	82845	6	63.5303
r8925	KB871582	573274	6	64.4738
r8921	KB871582	57187	6	63.5303
r8841	KB871582	31609	6	63.5303
r66510	KB871762	634700	6	50.0309
r47308	KB871692	273621	6	102.762
r47289	KB871692	219266	6	102.037
r47275	KB871692	171385	6	102.037
r44156	KB871686	377440	6	66.0066
r44150	KB871686	357243	6	66.0066
r44127	KB871686	29659	6	66.31
r33757	KB871649	790603	6	62.2028
r33756	KB871649	790318	6	62.2028
r33742	KB871649	771987	6	62.2028
r33728	KB871649	741634	6	62.365
r33613	KB871649	416350	6	61.7658
r33595	KB871649	380272	6	62.365
r33566	KB871649	302086	6	61.1186
r33565	KB871649	301818	6	61.1186
r33540	KB871649	216975	6	60.1514
r30960	KB871640	804427	6	58.71
r30611	KB871639	766748	6	56.5619
r30605	KB871639	764117	6	56.3243
r30603	KB871639	757708	6	56.3243
r30579	KB871639	711872	6	55.2841
r30539	KB871639	562383	6	56.1318
r30533	KB871639	553819	6	56.1318
r30471	KB871639	375018	6	57.2935
r30330	KB871638	805867	6	83.2722
r30269	KB871638	664626	6	83.4997
r223571	KB882124	820271	6	75.0846
r223442	KB882124	7278100	6	67.0156
r223257	KB882124	6816632	6	68.1593
r223110	KB882124	635367	6	75.0846
r222719	KB882124	5217414	6	70.0237
r222696	KB882124	515581	6	83.2722
r222579	KB882124	4752295	6	71.5561
r222563	KB882124	4694832	6	71.5561
r222424	KB882124	429166	6	75.541
r222421	KB882124	428890	6	75.541
r221959	KB882124	2825009	6	73.4366
r221863	KB882124	2567707	6	73.4366
r221801	KB882124	2443439	6	73.4366
r221673	KB882124	2138401	6	73.4366
r221641	KB882124	2047054	6	73.8514
r221634	KB882124	2015668	6	74.8555
r221576	KB882124	1776150	6	74.8555
r221573	KB882124	177370	6	83.2722
r221525	KB882124	1679010	6	73.669
r221472	KB882124	1504277	6	74.8555
r221457	KB882124	1474585	6	74.444
r221456	KB882124	1474305	6	74.444
r221446	KB882124	1442179	6	73.8514
r221384	KB882124	1255713	6	74.8555
r209119	KB882112	797128	6	97.0572
r209087	KB882112	697490	6	97.0572
r208663	KB882112	2780607	6	93.1327
r208614	KB882112	2694207	6	92.3974
r208613	KB882112	2693917	6	92.6801
r208310	KB882112	1728503	6	94.6292
r208139	KB882112	1155203	6	96.321
r208126	KB882112	1125999	6	96.321
r185855	KB882093	948851	6	86.8854
r185829	KB882093	855160	6	79.6659
r185743	KB882093	636916	6	79.6659
r185720	KB882093	569850	6	79.6659
r185718	KB882093	563138	6	79.6659
r185657	KB882093	391732	6	79.6659
r185588	KB882093	3721499	6	91.1372
r185078	KB882093	2317501	6	88.5085
r185077	KB882093	2317216	6	88.2826
r185013	KB882093	2163561	6	87.3453
r184914	KB882093	1907332	6	87.3453
r184893	KB882093	1879000	6	87.3453
r184864	KB882093	1781791	6	87.3453
r184741	KB882093	1489704	6	86.8854
r184678	KB882093	1307444	6	79.6659
r184598	KB882093	1102429	6	86.8854
r16602	KB871603	34827	6	1.0498
r16507	KB871603	1062733	6	7.78233
r160106	KB876137	2320	6	58.71
r159086	KB875251	1227	6	30.664
r153227	KB872985	1749	6	142.441
r15197	KB871599	594853	6	27.5758
r138037	KB872345	30386	6	142.073
r127061	KB872185	86286	6	126.354
r123906	KB872139	206915	6	119.956
r119296	KB872083	126408	6	0
r119293	KB872083	125837	6	1.0498
r113674	KB872052	163270	6	106.812
r113613	KB872051	280602	6	138.892
r105745	KB871973	362776	6	113.542
r105732	KB871973	283635	6	113.262
r105700	KB871973	175187	6	111.541
r105693	KB871973	133124	6	111.961
r94784	KB871910	1125	5	168.749
r91522	KB871885	310627	5	150.414
r91482	KB871885	180739	5	150.816
r77063	KB871814	480351	5	166.282
r76964	KB871814	206067	5	166.282
r70014	KB871779	171527	5	144.028
r64808	KB871754	754848	5	80.4659
r64806	KB871754	751586	5	78.791
r64760	KB871754	603621	5	83.409
r64646	KB871754	497090	5	83.1803
r64546	KB871754	467519	5	83.1803
r64514	KB871754	456565	5	82.3849
r63653	KB871754	1966053	5	75.4806
r49323	KB871700	239614	5	151.46
r46838	KB871690	447350	5	146.687
r46771	KB871690	272437	5	145.505
r247521	KB882148	917189	5	124.691
r247498	KB882148	881883	5	125.732
r247425	KB882148	695049	5	121.465
r247359	KB882148	547954	5	122.018
r247141	KB882148	2466286	5	133.718
r247069	KB882148	2313868	5	132.882
r247012	KB882148	2114908	5	132.06
r246964	KB882148	2003563	5	131.283
r246946	KB882148	1966557	5	129.607
r246898	KB882148	1843939	5	127.282
r246847	KB882148	1641554	5	128.504
r246790	KB882148	1422474	5	128.192
r246785	KB882148	1413320	5	128.192
r246715	KB882148	1139859	5	123.39
r237728	KB882139	2636771	5	177.14
r237676	KB882139	2517588	5	176.704
r237655	KB882139	2380124	5	178.584
r237385	KB882139	1511556	5	181.506
r237231	KB882139	1079239	5	183.488
r232474	KB882133	799855	5	101.095
r232473	KB882133	787458	5	101.654
r232467	KB882133	766050	5	101.654
r232437	KB882133	69638	5	109.546
r232435	KB882133	695168	5	101.654
r232397	KB882133	620670	5	103.276
r232359	KB882133	512383	5	105.192
r232098	KB882133	2410508	5	98.0877
r232087	KB882133	2392838	5	97.4252
r231996	KB882133	2162521	5	97.4252
r231988	KB882133	2138005	5	96.3571
r231937	KB882133	202557	5	108.732
r231936	KB882133	2019935	5	97.5498
r231900	KB882133	1958607	5	97.4252
r231794	KB882133	1569892	5	97.0811
r231743	KB882133	1416278	5	98.7668
r231631	KB882133	1079704	5	100.291
r226640	KB882127	652522	5	84.4966
r226501	KB882127	3089831	5	97.4252
r226267	KB882127	2453186	5	91.1024
r226181	KB882127	2156817	5	95.2225
r226135	KB882127	2074710	5	94.1013
r226124	KB882127	2047643	5	92.8369
r226071	KB882127	1976061	5	88.6331
r226061	KB882127	1947990	5	87.9113
r225981	KB882127	1735171	5	89.1938
r225811	KB882127	1268286	5	86.2054
r225790	KB882127	1203037	5	85.4308
r225783	KB882127	1187296	5	87.0748
r225650	KB882126	840933	5	111.864
r225569	KB882126	651460	5	110.567
r225529	KB882126	509045	5	109.546
r225516	KB882126	486319	5	109.546
r225483	KB882126	395198	5	107.152
r225423	KB882126	323174	5	109.546
r225055	KB882126	2239467	5	118.162
r224985	KB882126	2041836	5	114.072
r224930	KB882126	1937543	5	114.193
r224926	KB882126	1933826	5	113.556
r224898	KB882126	1839914	5	115.492
r224869	KB882126	1748777	5	114.131
r224806	KB882126	1581850	5	114.072
r224700	KB882126	1295747	5	114.072
r224678	KB882126	121000	5	109.712
r163667	KB878272	1386	5	19.843
r157220	KB873953	7228	5	0
r152107	KB872850	31093	5	166.051
r140427	KB872410	6611	5	148.705
r13504	KB871594	992690	5	157.289
r13216	KB871594	149488	5	154.664
r13215	KB871594	149210	5	153.859
r13176	KB871594	1108561	5	159.35
r13155	KB871594	105776	5	152.878
r13152	KB871594	104689	5	152.972
r120831	KB872101	204578	5	8.08684
r120561	KB872098	138188	5	3.73007
r119278	KB872082	98915	5	48.0769
r118873	KB872082	4096452	5	73.1689
r118849	KB872082	4022485	5	71.5339
r118836	KB872082	3977820	5	72.1015
r118762	KB872082	3762322	5	69.8179
r118754	KB872082	3753598	5	70.5664
r118669	KB872082	3558093	5	68.1955
r118639	KB872082	3451628	5	66.4395
r118630	KB872082	3428200	5	64.4158
r118613	KB872082	3372609	5	63.056
r118478	KB872082	3090225	5	62.1396
r118273	KB872082	2517030	5	59.7998
r118131	KB872082	2127854	5	58.7535
r117906	KB872082	1569948	5	55.4124
r105291	KB871969	96055	5	29.6124
r105206	KB871969	201358	5	30.9948
r97546	KB871929	410105	4	62.222
r94490	KB871907	550622	4	176.028
r94456	KB871907	389482	4	173.256
r94450	KB871907	366531	4	171.602
r94446	KB871907	353057	4	172.682
r92340	KB871891	557034	4	232.496
r91690	KB871886	477312	4	156.771
r91663	KB871886	394106	4	167.149
r88699	KB871866	43762	4	62.9717
r88644	KB871866	265570	4	63.4506
r72479	KB871790	534884	4	93.6775
r71756	KB871787	225504	4	92.0179
r69328	KB871775	490017	4	207.619
r69236	KB871775	127296	4	211.725
r64274	KB871754	3735754	4	78.1878
r64265	KB871754	3725094	4	73.7291
r64213	KB871754	3596083	4	69.3543
r64130	KB871754	3367845	4	67.9158
r63927	KB871754	2783994	4	66.1156
r59870	KB871745	348164	4	80.9355
r59668	KB871744	31417	4	215.28
r59663	KB871744	301165	4	219.681
r59659	KB871744	294808	4	219.114
r59643	KB871744	206161	4	217.996
r55165	KB871724	859379	4	51.0018
r55101	KB871724	648021	4	59.9321
r55092	KB871724	597966	4	56.1061
r55086	KB871724	578424	4	57.664
r55079	KB871724	571893	4	55.3355
r236952	KB882138	313189	4	102.181
r236738	KB882138	2505552	4	105.941
r236376	KB882138	1292118	4	104.039
r236375	KB882138	1291849	4	104.039
r236278	KB882138	103637	4	100.033
r227705	KB882128	827054	4	114.523
r227695	KB882128	7980	4	111.169
r227686	KB882128	7702	4	111.341
r227652	KB882128	685710	4	110.299
r227626	KB882128	621671	4	110.299
r227552	KB882128	388887	4	109.778
r227392	KB882128	2763409	4	107.433
r227383	KB882128	2748861	4	107.433
r227346	KB882128	2640243	4	107.204
r227345	KB882128	2639949	4	107.204
r227003	KB882128	1670904	4	108.317
r227002	KB882128	1670527	4	108.317
r226952	KB882128	1417324	4	107.99
r226861	KB882128	1195973	4	117.993
r226854	KB882128	1168539	4	112.446
r226840	KB882128	1150622	4	116.669
r226805	KB882128	1036396	4	113.105
r226789	KB882128	1003134	4	119.032
r196482	KB882102	987785	4	148.616
r196394	KB882102	665290	4	149.411
r196341	KB882102	409704	4	150.996
r196176	KB882102	3232521	4	141.834
r195718	KB882102	1972818	4	143.686
r195661	KB882102	1812243	4	145.203
r195504	KB882102	1286944	4	147.205
r195436	KB882102	1057271	4	148.196
r191874	KB882098	914366	4	138.631
r191810	KB882098	746423	4	137.754
r191754	KB882098	620007	4	139.765
r191538	KB882098	3250077	4	121.536
r191477	KB882098	3145307	4	132.366
r191383	KB882098	2817291	4	120.454
r191369	KB882098	2781137	4	120.73
r191271	KB882098	2517160	4	122.438
r191203	KB882098	2337193	4	124.939
r191157	KB882098	2184847	4	127.567
r191110	KB882098	2021380	4	128.73
r191043	KB882098	1898737	4	123.161
r190917	KB882098	1539618	4	128.73
r190911	KB882098	1518828	4	128.743
r190869	KB882098	1415027	4	129.616
r190788	KB882098	1164567	4	135.87
r189281	KB882096	4116313	4	186.259
r189278	KB882096	4082432	4	189.28
r189255	KB882096	4009903	4	190.885
r161509	KB876650	5264	4	209.176
r159722	KB876038	2391	4	120.855
r159623	KB876016	11550	4	119.921
r153888	KB873080	19556	4	181.297
r14529	KB871597	735466	4	86.2615
r14525	KB871597	720862	4	84.1056
r14524	KB871597	720598	4	83.7421
r14518	KB871597	674358	4	82.4372
r131803	KB872271	131473	4	166.019
r130534	KB872246	78705	4	88.2195
r127289	KB872189	21866	4	200.668
r127277	KB872189	190009	4	202.151
r126369	KB872175	185464	4	199.116
r126368	KB872175	185178	4	199.116
r126366	KB872175	164290	4	197.459
r126358	KB872175	141330	4	200.278
r123505	KB872134	38458	4	222.714
r123498	KB872134	327274	4	225.283
r123180	KB872130	235189	4	95.4267
r122519	KB872121	5791	4	229.931
r122502	KB872121	210037	4	228.666
r122472	KB872121	104775	4	227.242
r115638	KB872075	111681	4	178.197
r115637	KB872075	111399	4	178.412
r107363	KB871988	181426	4	80.358
r96258	KB871920	243476	3	2.93749
r7626	KB871580	4717044	3	215.56
r76139	KB871809	467947	3	34.2615
r7547	KB871580	4509307	3	212.569
r74439	KB871800	71352	3	101.297
r7431	KB871580	4126959	3	210.362
r74300	KB871800	242718	3	103.266
r74270	KB871800	146176	3	101.806
r73067	KB871793	552406	3	146.51
r72982	KB871793	358757	3	146.51
r72974	KB871793	324185	3	146.722
r72949	KB871793	206679	3	146.51
r7264	KB871580	3540008	3	204.077
r71573	KB871786	323944	3	158.811
r71522	KB871786	215482	3	144.716
r71499	KB871786	167351	3	147.739
r71498	KB871786	167059	3	153.896
r7026	KB871580	2793404	3	196.815
r6890	KB871580	2405270	3	191.33
r6889	KB871580	24032	3	176.486
r6884	KB871580	2377145	3	187.467
r65907	KB871759	64051	3	86.2594
r65905	KB871759	63776	3	86.2594
r65903	KB871759	633975	3	84.9112
r65897	KB871759	614284	3	84.6821
r6466	KB871580	1050969	3	180.042
r6454	KB871580	1029218	3	180.042
r60471	KB871747	93677	3	140.14
r60294	KB871747	222963	3	138.101
r60263	KB871747	11145	3	140.635
r52138	KB871711	469062	3	9.4811
r52066	KB871711	254466	3	10.1703
r51578	KB871708	826879	3	128.86
r51547	KB871708	724806	3	130.387
r51473	KB871708	569029	3	131.57
r22913	KB871621	723824	3	123.455
r22734	KB871621	225462	3	123.799
r216508	KB882119	3054461	3	14.5301
r204774	KB882108	942821	3	79.6976
r204772	KB882108	942546	3	79.6976
r204770	KB882108	940862	3	82.144
r204720	KB882108	821870	3	80.481
r204688	KB882108	699188	3	83.6808
r204680	KB882108	675110	3	84.6822
r204643	KB882108	584649	3	82.5819
r204613	KB882108	497398	3	84.6821
r204577	KB882108	398744	3	84.6822
r204331	KB882108	2889469	3	52.2624
r204255	KB882108	2698720	3	52.6887
r204080	KB882108	2097871	3	55.8342
r204060	KB882108	2039867	3	65.0718
r204031	KB882108	1958322	3	57.2399
r204029	KB882108	1956769	3	60.1461
r204013	KB882108	1928678	3	58.4728
r204004	KB882108	1902050	3	71.8703
r204003	KB882108	1898521	3	59.2908
r204001	KB882108	1897892	3	70.5472
r204000	KB882108	1897604	3	70.5472
r203932	KB882108	1671718	3	58.4728
r203911	KB882108	1642068	3	73.8642
r203892	KB882108	1609131	3	74.428
r203735	KB882108	1093410	3	76.9435
r203733	KB882108	1091298	3	81.8653
r193063	KB882099	966299	3	98.9153
r193045	KB882099	942581	3	99.9672
r192992	KB882099	813861	3	104.871
r192991	KB882099	813571	3	104.871
r192784	KB882099	3605866	3	85.3724
r192749	KB882099	3489042	3	87.5784
r192740	KB882099	3451349	3	88.5182
r192725	KB882099	3422176	3	89.262
r192651	KB882099	3162737	3	90.158
r192385	KB882099	2306556	3	91.9769
r192272	KB882099	2051734	3	93.0328
r192178	KB882099	1802242	3	96.7168
r192119	KB882099	1643593	3	94.8681
r192056	KB882099	1505645	3	97.9145
r192006	KB882099	1381808	3	97.4486
r191975	KB882099	1232263	3	98.2292
r183259	KB882091	943318	3	108.646
r183202	KB882091	816881	3	108.381
r182616	KB882091	2719157	3	117.886
r182614	KB882091	2718166	3	117.177
r182463	KB882091	2309570	3	116.07
r182461	KB882091	2308450	3	114.196
r182344	KB882091	1897372	3	111.553
r182308	KB882091	1757455	3	109.994
r162012	KB876925	2277	3	52.2624
r159830	KB876065	2457	3	73.1573
r159588	KB876007	12259	3	84.6822
r158506	KB874631	1036	3	0
r157932	KB874278	2960	3	146.51
r157713	KB874173	475	3	146.723
r156977	KB873850	5044	3	146.51
r156224	KB873600	8115	3	146.012
r155006	KB873299	2615	3	157.529
r153695	KB873051	21201	3	160.007
r152768	KB872925	17342	3	0.566212
r152046	KB872843	2829	3	146.51
r148158	KB872772	32356	3	161.522
r144841	KB872572	3847	3	146.51
r141436	KB872442	12305	3	143.639
r138887	KB872367	122513	3	165.331
r137032	KB872320	89880	3	156.372
r122613	KB872123	108561	3	134.343
r122611	KB872123	103608	3	135.113
r121558	KB872109	93804	3	46.3921
r121510	KB872109	233798	3	43.9071
r121498	KB872109	197793	3	48.6638
r119407	KB872084	223147	3	121.381
r119398	KB872084	200509	3	122.017
r114869	KB872065	313676	3	148.653
r114855	KB872065	264020	3	151.106
r113734	KB872053	142417	3	127.023
r107234	KB871986	89187	3	42.1014
r103109	KB871951	7567	3	125.984
r103047	KB871951	2387	3	125.984
r103019	KB871951	12880	3	125.755
r101876	KB871941	296676	3	175.638
r101857	KB871941	234601	3	174.021
r101855	KB871941	234323	3	173.674
r95590	KB871915	231058	2	109.009
r89631	KB871873	346374	2	117.509
r89626	KB871873	338297	2	121.104
r89602	KB871873	298475	2	117.509
r84177	KB871838	443487	2	126.412
r84131	KB871838	299285	2	125.968
r78019	KB871819	370644	2	117.971
r78007	KB871819	363686	2	118.57
r48769	KB871697	818338	2	32.3318
r48687	KB871697	528327	2	30.1191
r48686	KB871697	528045	2	30.1191
r48682	KB871697	526213	2	31.3681
r42708	KB871680	895515	2	42.3444
r42674	KB871680	779995	2	41.0494
r42461	KB871680	108362	2	37.5787
r34641	KB871652	902113	2	116.65
r34456	KB871652	325844	2	113.991
r34438	KB871652	283158	2	113.256
r224491	KB882125	614366	2	73.6113
r224485	KB882125	607056	2	74.9277
r224455	KB882125	498215	2	72.2555
r224454	KB882125	497912	2	72.2555
r224402	KB882125	333413	2	71.7924
r224269	KB882125	2752600	2	83.4083
r224142	KB882125	2490332	2	80.7849
r224141	KB882125	2490035	2	80.9714
r215804	KB882118	864431	2	60.7563
r215674	KB882118	556905	2	59.2417
r215618	KB882118	397306	2	59.7825
r215583	KB882118	335593	2	58.7923
r214942	KB882118	1528616	2	67.575
r214864	KB882118	1268729	2	62.6339
r214832	KB882118	1217532	2	62.0039
r214817	KB882118	1172467	2	68.1855
r214787	KB882118	1093952	2	61.7917
r205773	KB882109	740352	2	157.362
r205722	KB882109	567336	2	164.009
r205721	KB882109	567058	2	163.723
r205379	KB882109	2882482	2	152.087
r205369	KB882109	2863765	2	152.402
r205361	KB882109	2804419	2	152.087
r205329	KB882109	2706421	2	152.087
r205277	KB882109	2514354	2	152.087
r205126	KB882109	2129382	2	153.501
r205008	KB882109	1714939	2	155.956
r204987	KB882109	1662020	2	159.492
r204906	KB882109	140379	2	162.005
r204848	KB882109	1153756	2	161.106
r204819	KB882109	1079223	2	165.785
r204810	KB882109	1041715	2	162.739
r204808	KB882109	1035439	2	162.739
r204793	KB882109	1005190	2	162.739
r203505	KB882107	3917186	2	129.132
r203483	KB882107	3829386	2	131.303
r203369	KB882107	3462827	2	133.334
r203276	KB882107	3156096	2	134.542
r203069	KB882107	2612211	2	135.663
r203004	KB882107	2437247	2	136.656
r202984	KB882107	2374034	2	137.597
r202982	KB882107	2373743	2	137.597
r202967	KB882107	2326196	2	138.383
r202902	KB882107	2212382	2	138.62
r202857	KB882107	2049333	2	138.383
r202856	KB882107	2049053	2	138.383
r202687	KB882107	1437218	2	140.357
r19543	KB871611	917445	2	52.6329
r19528	KB871611	822443	2	50.7766
r19462	KB871611	677422	2	54.6817
r19378	KB871611	410585	2	54.6817
r163538	KB878148	2547	2	40.0385
r160753	KB876334	2895	2	77.1194
r160003	KB876107	7588	2	114.935
r14740	KB871598	232154	2	168.246
r14633	KB871598	1058077	2	172.288
r135840	KB872296	680285	2	102.996
r135770	KB872296	502988	2	104.241
r135740	KB872296	4594011	2	85.7391
r135692	KB872296	4456693	2	86.8271
r135685	KB872296	44409	2	109.009
r135546	KB872296	3874573	2	87.6861
r135494	KB872296	3729524	2	88.6032
r135493	KB872296	3729257	2	88.6032
r135484	KB872296	3709330	2	89.9572
r135332	KB872296	3366771	2	92.4406
r134973	KB872296	2355541	2	95.5298
r134943	KB872296	2292720	2	94.8159
r134839	KB872296	1995763	2	97.5885
r134837	KB872296	1992769	2	99.8964
r134816	KB872296	1928427	2	96.0157
r134776	KB872296	1805188	2	100.645
r134719	KB872296	1678654	2	101.135
r134559	KB872296	1215316	2	101.72
r134524	KB872296	1156428	2	101.72
r132729	KB872291	13519	2	142.182
r132726	KB872291	13253	2	142.154
r132099	KB872277	193967	2	35.1151
r12341	KB871591	679436	2	149.843
r12269	KB871591	420116	2	145.41
r12267	KB871591	401127	2	147.689
r12213	KB871591	20747	2	143.941
r12100	KB871591	1067017	2	146.878
r117595	KB872081	704927	2	211.041
r117490	KB872081	5041140	2	181.292
r117479	KB872081	5023254	2	181.292
r117469	KB872081	5006891	2	181.761
r117337	KB872081	4638530	2	185.173
r117336	KB872081	4638253	2	185.383
r116959	KB872081	3587695	2	191.308
r116748	KB872081	28798	2	213.263
r116526	KB872081	2270613	2	200.353
r116276	KB872081	1497286	2	205.929
r109958	KB872012	289972	2	107.857
r109930	KB872012	202535	2	105.718
r109906	KB872012	141897	2	108.998
r109904	KB872012	136913	2	106.856
r10935	KB871587	892662	2	65.0895
r10808	KB871587	59671	2	57.0743
r104227	KB871960	72840	2	151.218
r104185	KB871960	353251	2	143.329
r103989	KB871958	87408	2	110.327
r103961	KB871958	46803	2	111.314
r103884	KB871958	151517	2	109.702
r98216	KB871934	54193	1	95.8104
r98214	KB871934	52024	1	95.4155
r98182	KB871934	315296	1	95.4155
r95871	KB871917	416150	1	21.1827
r9385	KB871583	774747	1	64.912
r9151	KB871583	1274376	1	66.1338
r9136	KB871583	1239534	1	66.1338
r87340	KB871857	9548	1	82.5116
r83492	KB871834	816428	1	63.7033
r83240	KB871834	4748672	1	57.3047
r83174	KB871834	4550070	1	57.3047
r83153	KB871834	4506583	1	57.3047
r83148	KB871834	4489569	1	57.3047
r83061	KB871834	4226680	1	57.3047
r83039	KB871834	4189064	1	57.3047
r83034	KB871834	4187609	1	57.3047
r83011	KB871834	4124140	1	57.7218
r83010	KB871834	4123862	1	57.7218
r82975	KB871834	4039140	1	57.3047
r82894	KB871834	3806387	1	57.3047
r82886	KB871834	3784763	1	58.4556
r82772	KB871834	3471677	1	59.0406
r82324	KB871834	2269783	1	60.7949
r82049	KB871834	1449880	1	62.1758
r81967	KB871834	1169808	1	62.4394
r81938	KB871834	1090396	1	62.6891
r81900	KB871834	1015411	1	62.6891
r81899	KB871834	1013276	1	62.9203
r81835	KB871833	888903	1	87.4934
r81678	KB871833	5134511	1	81.7682
r81187	KB871833	371763	1	88.2412
r81026	KB871833	3191322	1	85.5063
r80566	KB871833	1859884	1	86.3626
r77308	KB871815	551337	1	0
r67738	KB871768	424599	1	68.4442
r6132	KB871579	8700471	1	46.3481
r6131	KB871579	8700189	1	46.3481
r6126	KB871579	8674273	1	46.6639
r6118	KB871579	8652401	1	47.0142
r6103	KB871579	8621855	1	45.4531
r6007	KB871579	8395962	1	47.2282
r6004	KB871579	8393158	1	47.0142
r5803	KB871579	7993768	1	45.4531
r5757	KB871579	7885287	1	45.2213
r5719	KB871579	7774287	1	44.4814
r5717	KB871579	7774018	1	44.4814
r5368	KB871579	6696359	1	42.0878
r5323	KB871579	6548071	1	41.7691
r52534	KB871713	145163	1	90.6832
r51035	KB871706	91615	1	95.0295
r51027	KB871706	75289	1	95.0295
r51017	KB871706	73163	1	95.0295
r50897	KB871706	442521	1	96.2155
r50800	KB871706	149899	1	97.4114
r50116	KB871703	444011	1	31.2854
r50092	KB871703	368373	1	30.7442
r4858	KB871579	5227698	1	40.0491
r4832	KB871579	5155546	1	39.7014
r4381	KB871579	3971932	1	38.1079
r4369	KB871579	3947508	1	38.1079
r4367	KB871579	3946926	1	38.6215
r4366	KB871579	3946647	1	38.3392
r4356	KB871579	3930300	1	37.4467
r4355	KB871579	3930030	1	37.4467
r42998	KB871681	821788	1	55.8863
r42932	KB871681	626615	1	55.8863
r42930	KB871681	625736	1	55.8863
r42744	KB871681	127575	1	56.8299
r4248	KB871579	3649522	1	37.8748
r4173	KB871579	3419364	1	36.5488
r4129	KB871579	3316377	1	36.5488
r4011	KB871579	3116046	1	36.5488
r3975	KB871579	3035618	1	35.8564
r3973	KB871579	3033959	1	35.8564
r3971	KB871579	3030197	1	35.8564
r3926	KB871579	2898573	1	35.8564
r37929	KB871664	158225	1	55.8863
r3775	KB871579	2485950	1	34.9469
r3774	KB871579	2485664	1	34.9469
r3709	KB871579	2327986	1	34.5035
r3692	KB871579	2299576	1	34.5035
r3662	KB871579	2215266	1	34.5035
r3519	KB871579	187020	1	32.3807
r3258	KB871579	1106926	1	32.3807
r3221	KB871579	1047042	1	32.3807
r22460	KB871620	454482	1	92.166
r22459	KB871620	449201	1	92.166
r22424	KB871620	395628	1	92.166
r22314	KB871620	110904	1	92.166
r22285	KB871620	1018988	1	91.485
r21478	KB871617	467837	1	80.0699
r194240	KB882100	760988	1	49.5607
r194104	KB882100	423671	1	47.9721
r194101	KB882100	421100	1	48.8734
r194100	KB882100	420802	1	48.8734
r193924	KB882100	3250995	1	52.3425
r193773	KB882100	2888028	1	51.4783
r193444	KB882100	1934167	1	51.4783
r193418	KB882100	1887067	1	51.2418
r193278	KB882100	1569334	1	50.7681
r193254	KB882100	1496627	1	50.7681
r187365	KB882095	157813	1	91.485
r177827	KB882087	4266222	1	78.5143
r177364	KB882087	2900519	1	76.512
r170476	KB882082	6933604	1	54.9599
r170384	KB882082	6726431	1	55.1898
r170365	KB882082	6685292	1	54.9599
r170353	KB882082	6667521	1	54.9599
r170073	KB882082	5989340	1	54.4963
r169919	KB882082	5599480	1	54.2658
r169917	KB882082	5598809	1	54.2658
r169741	KB882082	5179985	1	53.4436
r169738	KB882082	5176306	1	53.4436
r169488	KB882082	4535598	1	53.4436
r169465	KB882082	4488471	1	53.0545
r169451	KB882082	4445946	1	53.2527
r169320	KB882082	4072916	1	53.6237
r169294	KB882082	4024323	1	53.6237
r148565	KB872805	44249	1	7.10345
r143678	KB872525	92146	1	81.0463
r143667	KB872525	68493	1	81.0463
r141529	KB872444	6208	1	81.0463
r141526	KB872444	53515	1	82.1283
r130236	KB872240	88020	1	2.34615
r130234	KB872240	86931	1	2.34615
r126502	KB872177	234422	1	81.0463
r113397	KB872049	123307	1	81.0463
r113391	KB872049	102659	1	80.8381
r110233	KB872015	350863	1	81.4583
r110232	KB872015	350584	1	81.4583
r110229	KB872015	341574	1	81.2756
r110218	KB872015	305594	1	81.0463
r110211	KB872015	296488	1	81.0463
r110171	KB872015	132208	1	81.0463
r101676	KB871940	127391	1	90.6832
