# Supplementary material for: Genetic mapping of metabolic traits in the blind Mexican cavefish reveals sex-dependent quantitative trait loci associated with cave adaptation
Source: BMC Ecol Evol. 2021 May 21;21:94. doi: 10.1186/s12862-021-01823-8 (PMC8139031; doi:10.1186/s12862-021-01823-8)
Supplement: Supplementary file 2 — Additional file 2. Phenotype and genotype data for the F2 mapping population. [file 12862_2021_1823_MOESM2_ESM.csv]

id	sex	weight_start	weight_4month	length_start	length_end	start_condition	end_condition	weight_change	p_weight_change	gonad_weight	weight_minus_gonad	normalized_gonad	bloodglucose_start	bloodglucose_end	bloodglucose_change	arginine_bloodglucose	arginine_response	muscle_tag	visceralfat_area	liver_area	midgut_length	hindgut_length	realtive_liver_area	relative_midgut_length	relative_hindgut_length		r77308	r130236	r130234	r148565	r95871	r50092	r50116	r3221	r3519	r3258	r3662	r3709	r3692	r3774	r3775	r3975	r3973	r3926	r3971	r4129	r4011	r4173	r4355
																											1	1	1	1	1	1	1	1	1	1	1	1	1	1	1	1	1	1	1	1	1	1	1
																											0	2.346150227	2.346150327	7.103445923	21.1827364	30.74420955	31.28541697	32.38066521	32.38066531	32.38066541	34.50352155	34.50352165	34.50352175	34.94693052	34.94693062	35.85641917	35.85641927	35.85641937	35.85641947	36.54876934	36.54876944	36.54876954	37.44669256
1	1	5.56	4.15	5.801	5.461	2.848171886	2.548188592	-1.41	-25.35971223	0.3	3.85	0.072289157	41	48	7	NA	NA	NA	0.218	0.682	1.977	1.002	0.124885552	0.362021608	0.183482879		B	B	B	-	H	-	-	H	H	H	H	H	H	H	H	H	H	H	-	-	-	-	H
2	1	8.42	5.822	6.964	6.613	2.493077643	2.013152306	-2.598	-30.85510689	0.88	4.942	0.151150807	49.8	59	9.2	NA	NA	NA	NA	0.72	2.157	1.022	0.108876455	0.326175715	0.15454408		B	H	H	H	H	H	H	H	H	H	H	H	H	H	H	H	H	H	H	H	H	H	H
3	1	0.8	1.05	3.17	3.409	2.511378664	2.650380914	0.25	31.25	0.12	0.93	0.114285714	38	46	8	NA	NA	NA	0.147	0.14	1.233	0.545	0.041067762	0.361689645	0.15987093		H	A	A	A	H	A	A	A	A	A	A	-	A	A	A	A	-	A	A	A	A	-	A
4	1	3.26	2.649	5.095	4.89	2.464819011	2.265454692	-0.611	-18.74233129	0.3	2.349	0.113250283	30	56	26	NA	NA	NA	0.155	0.48	1.321	0.834	0.098159509	0.270143149	0.170552147		B	B	B	B	-	-	B	B	-	B	B	B	B	B	B	B	B	B	-	H	-	H	-
5	0	1.8	2.66	4.637	4.556	1.805349198	2.812745836	0.86	47.77777778	0.05	2.61	0.018796992	41	59	18	NA	NA	0.242918455	0.174	0.363	1.691	0.694	0.079675154	0.371158911	0.152326602		-	H	H	H	B	H	H	H	H	H	-	H	H	H	H	H	B	H	A	H	H	H	-
6	0	1.02	1.2	3.622	3.658	2.146618332	2.451602992	0.18	17.64705882	NA	NA	NA	54	NA	NA	NA	NA	NA	NA	0.262	1.549	0.542	0.071623838	0.42345544	0.148168398		-	H	H	H	H	H	H	H	H	H	-	H	H	H	H	H	H	H	H	H	H	H	H
7	0	1.2	1.297	4.036	4.048	1.825272763	1.955322801	0.097	8.083333333	0.03	1.267	0.023130301	45	55	10	NA	NA	0.548593806	0.255	0.182	1.256	0.486	0.044960474	0.31027668	0.120059289		-	H	H	-	H	H	H	H	H	H	H	H	H	H	H	H	H	H	H	H	H	H	H
8	1	2.2	1.88	4.558	4.286	2.323270181	2.387818701	-0.32	-14.54545455	0.2	1.68	0.106382979	44	52	8	NA	NA	0.239958805	NA	0.263	1.756	0.737	0.061362576	0.40970602	0.171955203		A	A	A	H	H	H	H	H	H	H	-	H	H	H	-	H	H	H	H	H	H	H	H
10	1	3.7	2.57	4.783	4.742	3.381431402	2.410174429	-1.13	-30.54054054	0.23	2.34	0.089494163	42	47	5	NA	NA	NA	NA	0.624	1.494	0.624	0.131590046	0.408419902	0.170585019		B	B	B	B	H	A	A	A	A	A	A	A	A	A	A	A	A	A	A	A	A	A	A
11	1	3	1.647	4.895	4.748	2.557779877	1.538726624	-1.353	-45.1	0.08	1.567	0.048573163	40	40	0	NA	NA	0.164913757	NA	0.267	1.803	0.704	0.056234204	0.379738837	0.148272957		B	B	B	-	H	H	H	H	H	H	-	H	H	H	H	H	H	H	-	H	H	H	H
12	1	7	5.871	6.527	6.059	2.517428832	2.639424374	-1.129	-16.12857143	0.53	5.341	0.090274229	58	62	4	NA	NA	0.178516736	NA	0.259	1.316	0.789	0.042746328	0.217197557	0.130219508		H	H	H	H	H	H	H	H	H	H	H	H	H	H	H	H	H	H	-	H	H	H	H
13	1	2.6	2.56	4.487	5.103	2.878095095	1.92647448	-0.04	-1.538461538	NA	NA	NA	64	63	-1	55	-9	0.363471149	1.742	0.669	1.353	0.774	0.131099353	0.265138154	0.151675485		H	H	H	H	H	H	H	H	H	H	H	H	H	H	H	H	H	H	A	H	H	H	H
15	1	3.6	2.72	5.187	4.914	2.579608247	2.292257739	-0.88	-24.44444444	0.33	2.39	0.121323529	36	29	-7	70	34	0.31237285	NA	0.629	1.757	0.888	0.128001628	0.357549858	0.180708181		H	H	-	H	H	H	H	H	H	H	-	H	H	H	H	H	H	H	H	H	H	H	H
16	1	3.2	2.64	4.79	4.614	2.911678624	2.402134865	-0.56	-17.5	0.45	2.19	0.170454545	54	60	6				0.125	0.404	1.232	0.845	0.087559601				A	A	A	A	H	H	H	H	H	H	H	H	H	H	-	H	B	H	H	H	H	H	-
17	1	6.9	5.72	6.518	6.061	2.491758924	2.065632036	-1.18	-17.10144928	0.95	4.77	0.166083916	65	48	-17			0.3314349	0.218	0.62	1.911	1.129	0.102293351				H	H	H	H	H	H	H	H	H	H	-	H	H	H	H	A	A	A	A	A	A	-	A
18	1	2.6	1.731	4.967	4.777	2.121733668	1.587929965	-0.869	-33.42307692	0.12	1.611	0.06932409	42	44	2	37	-5	0.182219606	NA	0.181	1.72	0.631	0.037889889	0.360058614	0.132091271		-	A	A	A	A	A	-	H	-	H	H	H	H	H	H	H	-	H	H	H	H	-	H
19	1	6.7	5.327	6.353	5.99	2.612992942	2.47857594	-1.373	-20.49253731	0.51	4.817	0.09573869	73	45	-28	68	-5	0.184594223	NA	0.403	1.543	0.792	0.067278798	0.257595993	0.132220367		-	B	B	B	B	H	H	H	H	H	-	B	H	H	H	H	H	-	H	H	H	H	H
20	1	3.8	3.267	5.422	5.17	2.383993445	2.364163485	-0.533	-14.02631579	0.58	2.687	0.177532905	29	43	14	72	43	0.238955052	0.171	0.487	1.624	0.615	0.094197292	0.314119923	0.118955513		A	A	A	A	H	-	B	B	B	B	B	B	B	B	-	B	B	B	-	B	B	B	B
21	1	5	4.37	6.074	5.834	2.231236684	2.200808033	-0.63	-12.6	0.61	3.76	0.139588101	39	61	22	97	58	0.308472554	0.349	0.98	1.572	0.93	0.167980802	0.269454919	0.159410353		A	A	A	A	A	A	A	A	A	A	A	A	A	A	A	A	-	A	A	A	A	A	A
22	1	1.9	2.51	4.461	4.667	2.140212672	2.46922303	0.61	32.10526316	0.32	2.19	0.12749004	46	64	18	69	23	0.254442251	0.141	0.551	1.541	0.978	0.118062996	0.330190701	0.20955646		H	H	H	H	H	H	H	H	H	H	H	H	H	H	H	-	H	H	-	H	H	H	-
23	0	1.1	1.36	3.898	4.021	1.857236374	2.091879621	0.26	23.63636364	0.03	1.33	0.022058824	37	52	15	72	35	0.271360219	0.408	0.314	1.46	0.431	0.078090027	0.363093758	0.107187267		-	A	A	A	-	A	A	A	-	A	A	A	A	A	A	A	A	A	A	A	A	A	-
24	0	1.1	1.546	3.765	3.958	2.061093737	2.493343534	0.446	40.54545455	0.06	1.486	0.038809832	38	68	30	84	46	0.38000677	0.204	0.242	1.256	0.54	0.061141991	0.317331986	0.136432542		A	A	A	H	H	H	H	H	H	H	H	H	H	H	H	H	H	H	H	H	H	H	-
25	0	1.2	1.24	4.003	3.989	1.87078757	1.953572694	0.04	3.333333333	0.02	1.22	0.016129032	55	68	13	NA	NA	0.388331814	0.502	0.18	1.253	0.529	0.045124091	0.314113813	0.13261469		B	B	B	-	B	B	B	B	B	B	-	B	B	-	-	B	B	B	-	B	B	-	B
26	0	1.3	NA	3.94	4.01	2.125468568	NA	NA	NA	NA	NA	NA	25	NA	NA	NA	NA	NA	NA	NA	NA	NA	NA	NA	NA		H	H	H	H	H	H	H	H	H	H	H	H	H	H	H	H	H	H	H	H	H	H	-
27	0	0.6	0.9	3.261	4.251	1.730210144	1.171572569	0.3	50	0.04	0.86	0.044444444	34	62	28	NA	NA	0.883337051	NA	0.263	1.537	0.5	0.061867796	0.361561985	0.117619384		A	A	A	-	A	A	A	A	A	A	-	A	A	A	A	A	-	A	A	A	A	A	-
29	0	1.1	1.251	4	3.929	1.71875	2.062581999	0.151	13.72727273	0.03	1.221	0.023980815	37	79	42	69	32	0.087791779	0.587	0.206	1.4	0.811	0.052430644	0.356324765	0.206413846		-	A	A	-	A	A	A	A	A	A	A	A	A	-	A	A	A	A	A	A	A	A	A
31	0	0.8	0.96	3.858	3.722	1.393167444	1.861839015	0.16	20	0.03	0.93	0.03125	66	67	1	88	22	0.074973739	0.213	0.218	1.347	0.507	0.058570661	0.361902203	0.136217088		H	H	H	-	H	H	H	H	H	H	-	B	H	-	H	H	H	H	H	H	H	H	-
32	0	0.9	1.07	3.836	3.851	1.594434614	1.873541088	0.17	18.88888889	0.02	1.05	0.018691589	48	56	8	52	4	0.358096344	0.113	0.272	0.829	0.612	0.070631005	0.215268761	0.158919761		A	A	A	A	A	H	H	H	H	H	H	H	H	H	H	H	H	H	H	H	H	H	H
33	1	2.7	3.12	4.737	4.636	2.54011635	3.131297362	0.42	15.55555556	0.8	2.32	0.256410256	32	33	1	100	68	0.285981308	0.24	0.688	1.458	0.839	0.148403796	0.314495255	0.180974978		H	B	H	H	H	H	H	H	H	H	-	A	A	A	A	A	A	A	A	A	A	A	A
34	1	4.8	3.77	5.948	5.594	2.281016138	2.153644241	-1.03	-21.45833333	0.45	3.32	0.119363395	34	38	4	69	35	0.181716834	0.295	0.982	1.683	0.979	0.175545227	0.300858062	0.175008938		B	B	B	B	-	H	H	H	H	H	-	H	H	H	H	H	H	H	H	H	H	-	H
35	0	1.3	1.11	4.248	3.985	1.695859342	1.754033976	-0.19	-14.61538462	0.028	1.082	0.025225225	24	34	10	NA	NA	0.246452157	0.08	0.17	1.25	0.592	0.042659975	0.313676286	0.148557089		H	H	H	H	H	H	H	H	H	H	H	H	H	-	-	H	H	H	H	H	H	H	H
36	0	1	1.026	3.767	3.688	1.870738738	2.045382913	0.026	2.6	0.025	1.001	0.024366472	63	80	17	99	36	0.144181646	0.073	0.278	1.337	0.534	0.07537961	0.362527115	0.144793926		H	H	H	H	H	H	H	H	H	H	-	H	H	H	H	H	H	H	-	H	H	-	H
37	0	0.7	0.93	3.533	3.896	1.587329647	1.572628362	0.23	32.85714286	0.021	0.909	0.022580645	68	67	-1	34	-34	0.141835793	0.089	0.206	1.122	0.487	0.052874743	0.28798768	0.125		A	A	A	A	A	A	A	A	A	A	-	-	A	A	A	A	A	A	A	A	A	-	A
38	0	0.7	0.81	3.417	3.417	1.754539313	2.030252633	0.11	15.71428571	0.014	0.796	0.017283951	42	71	29	85	43	0.31142717	0.071	0.255	0.872	0.492	0.074626866	0.255194615	0.143985953		H	H	H	B	-	B	H	B	B	B	H	H	H	H	H	H	H	H	A	H	H	H	H
41	0	1.4	1.59	4.073	4.13	2.071976405	2.257080088	0.19	13.57142857	0.056	1.534	0.035220126	25	45	20	58	33	0.26257732	0.374	0.453	1.083	0.616	0.10968523	0.262227603	0.149152542		H	H	H	H	B	B	B	B	B	B	-	B	B	H	H	H	H	H	H	H	H	H	H
42	0	1.4	1.37	4.381	4.131	1.664977144	1.943367709	-0.03	-2.142857143	0.028	1.342	0.020437956	44	47	3	99	55	0.094681861	0.15	0.366	0.862	0.621	0.088598402	0.208666183	0.150326797		A	A	A	A	A	A	H	H	H	H	-	H	H	H	H	H	H	H	H	H	H	H	H
44	1	4.2	3.45	5.597	5.296	2.395429368	2.322603979	-0.75	-17.85714286	0.467	2.983	0.135362319	27	34	7	69	42	0.259592035	0.31	0.634	1.16	0.678	0.119712991	0.219033233	0.128021148		H	H	H	-	-	H	H	H	H	H	H	H	H	H	H	H	H	H	-	H	H	H	-
46	1	2.5	2.89	4.778	4.747	2.291931178	2.701718817	0.39	15.6	NA	NA	NA	42	49	7	75	33	0.508394099	1.06	0.64	1.456	0.662	0.134821993	0.306720034	0.139456499		-	B	B	B	-	-	B	B	H	B	B	B	B	B	B	B	B	B	-	H	H	H	H
47	0	2.3	2.28	4.901	4.754	1.953771312	2.122058317	-0.02	-0.869565217	0.058	2.222	0.025438596	23	52	29	44	21	0.290605359	0.415	0.182	1.522	0.624	0.038283551	0.320151451	0.131257888		-	A	A	A	A	H	H	H	-	H	-	-	H	H	H	H	H	H	-	H	H	H	H
48	1	2.5	2.49	5.026	4.835	1.96912169	2.202976741	-0.01	-0.4	0.5	1.99	0.200803213	61	69	8	109	48	0.202754644	0.23	0.532	2.151	0.76	0.110031024	0.444881075	0.157187177		-	A	A	A	A	H	H	H	H	H	H	H	H	H	H	H	H	H	-	H	H	H	H
49	0	1	0.995	3.857	3.714	1.742814174	1.942215352	-0.005	-0.5	0.06	0.935	0.060301508	53	74	21	45	-8	0.095826315	NA	0.212	1.019	0.503	0.057081314	0.274367259	0.135433495		-	H	H	H	H	H	A	A	A	A	A	A	A	A	A	A	A	A	-	A	A	A	A
50	0	0.8	0.99	3.694	3.916	1.587081808	1.648569061	0.19	23.75	0.029	0.961	0.029292929	53	77	24	NA	NA	0.268624803	0.047	0.253	1.03	0.607	0.064606742	0.263023493	0.155005107		H	H	H	H	H	H	H	H	H	H	H	H	H	H	H	H	H	H	H	H	H	H	-
51	0	1.2	1.13	3.959	3.84	1.93385871	1.99565181	-0.07	-5.833333333	0.038	1.092	0.033628319	23	NA	NA	41	18	0.275622157	NA	0.057	0.998	0.654	0.01484375	0.259895833	0.1703125		A	A	A	A	-	H	H	H	H	H	H	H	H	H	H	H	H	H	-	H	H	H	H
52	1	1.8	1.95	4.246	4.148	2.351432604	2.732237	0.15	8.333333333	0.38	1.57	0.194871795	32	48	16	36	4	0.043044619	NA	0.325	1.201	0.523	0.078351013	0.289537126	0.12608486		A	A	A	A	H	H	H	H	H	H	H	H	H	H	H	H	H	H	H	H	H	H	H
53	1	1.1	NA	3.959	3.936	1.772703817	NA	NA	NA	NA	NA	NA	32	42	10	NA	NA	NA	NA	NA	NA	NA	NA	NA	NA		H	H	H	H	-	H	H	H	H	H	-	H	H	H	H	-	H	H	H	H	H	H	H
54	0	1.2	1.52	3.941	3.93	1.960477857	2.504182273	0.32	26.66666667	NA	NA	NA	43	39	-4	NA	NA	0.425028909	NA	NA	NA	NA	NA	NA	NA		H	H	H	H	B	B	B	B	B	B	-	B	B	B	B	B	B	B	-	B	B	B	B
55	0	1.1	1.14	4.021	3.98	1.691961458	1.808238181	0.04	3.636363636	0.026	1.114	0.022807018	42	72	30	24	-18	0.127181666	0.15	0.255	1.47	0.519	0.064070352	0.369346734	0.13040201		-	H	-	H	H	H	H	H	H	H	-	H	H	H	H	H	-	H	H	H	H	A	H
56	1	4.2	3.36	5.514	5.177	2.505238084	2.42161324	-0.84	-20	0.511	2.849	0.152083333	51	81	30	69	18	0.153615747	0.126	0.502	1.149	0.49	0.096967356	0.22194321	0.094649411		-	H	H	H	B	B	B	B	B	B	-	B	B	B	B	B	B	B	B	B	B	B	B
57	1	1.4	1.46	3.969	3.859	2.239157997	2.540554525	0.06	4.285714286	0.189	1.271	0.129452055	26	52	26	33	7	0.157332094	0.082	0.397	0.979	0.777	0.102876393	0.253692666	0.201347499		-	H	H	H	H	H	H	H	H	H	-	-	H	H	H	H	-	H	H	H	H	H	H
58	1	3.4	2.83	5.217	4.947	2.394508631	2.337548898	-0.57	-16.76470588	NA	NA	NA	49	47	-2	NA	NA	0.359966091	0.021	0.395	0.935	0.768	0.079846372	0.189003436	0.155245603		H	H	H	H	H	H	H	H	H	H	H	H	H	H	H	H	H	H	-	H	-	H	H
59	1	4.2	2.68	5.832	5.45	2.117369946	1.655561381	-1.52	-36.19047619	NA	NA	NA	41	38	-3	NA	NA	0.392897196	0.361	0.744	1.484	0.677	0.136513761	0.272293578	0.124220183		H	H	H	H	H	H	H	H	H	-	-	H	H	H	H	H	H	H	-	H	H	H	H
60	1	2.3	2.15	4.593	4.532	2.373769251	2.309770107	-0.15	-6.52173913	0.9	1.25	0.418604651	49	52	3	21	-28	0.305747126	0.342	0.403	1.201	0.533	0.088923213	0.265004413	0.11760812		A	A	A	A	A	A	A	A	A	A	A	A	A	A	A	A	A	A	A	A	A	-	-
61	1	7.7	6.53	6.425	6.037	2.903162391	2.967902665	-1.17	-15.19480519	1.73	4.8	0.264931087	32	54	22	26	-6	0.37279597	0.072	0.882	1.439	0.657	0.146099056	0.238363426	0.108828889		B	B	B	-	B	B	B	B	B	B	B	B	B	B	B	B	B	B	B	B	B	B	B
62	1	2	1.76	4.501	4.365	2.193324838	2.116215659	-0.24	-12	0.263	1.497	0.149431818	27	50	23	54	27	0.290166976	NA	0.499	1.305	0.655	0.114318442	0.298969072	0.150057274		A	A	A	A	A	A	A	A	A	A	-	A	A	A	A	A	-	A	A	A	A	A	-
63	1	2.6	2.95	5.086	4.951	1.97626091	2.43076647	0.35	13.46153846	0.65	2.3	0.220338983	39	55	16	157	118	0.202225313	NA	0.379	1.125	0.707	0.076550192	0.227226823	0.142799434		H	H	H	H	H	H	H	H	H	H	A	A	A	A	A	A	A	A	A	A	A	A	A
64	0	1.5	1.456	4.618	4.423	1.523103701	1.682714964	-0.044	-2.933333333	0.044	1.412	0.03021978	37	37	0	88	51	0.258240397	0.077	0.237	0.887	0.572	0.053583541	0.200542618	0.129323988		H	A	A	A	-	H	H	H	-	H	H	-	H	H	H	H	H	H	-	H	H	H	H
65	0	1.6	1.6	4.287	4.131	2.030764356	2.269626522	0	0	0.04	1.56	0.025	45	50	5	70	25	0.243457667	0.51	0.363	0.843	0.374	0.087872186	0.204066812	0.090534979		-	H	H	H	H	H	H	H	H	H	-	H	H	H	H	-	-	H	H	H	H	H	H
66	0	1.4	1.43	4.405	4.318	1.637910992	1.776184695	0.03	2.142857143	0.04	1.39	0.027972028	58	97	39	65	7	NA	0.504	0.242	1.098	0.679	0.056044465	0.254284391	0.157248726		H	H	H	H	H	H	H	-	H	H	-	H	H	H	H	H	-	H	-	H	H	H	H
67	1	3.8	3.2	5.504	5.053	2.279020968	2.480287837	-0.6	-15.78947368	0.32	2.88	0.1	32	53	21	58	26	0.357974684	0.304	0.817	1.587	0.775	0.161686127	0.314070849	0.153374233		-	H	H	H	A	A	A	A	A	A	A	A	A	A	A	A	-	A	-	A	A	A	A
68	1	6	4.82	6.069	5.739	2.684107082	2.549989335	-1.18	-19.66666667	0.89	3.93	0.184647303	42	49	7	49	7	0.218541944	NA	0.784	1.755	1.265	0.136609165	0.305802405	0.220421676		A	A	A	H	H	H	H	H	H	H	H	H	H	H	H	H	H	H	H	H	H	A	H
69	1	2.5	2.21	4.953	4.755	2.057477169	2.055609944	-0.29	-11.6	0.29	1.92	0.131221719	50	49	-1	98	48	0.147397641	0.292	NA	1.819	0.989	NA	0.38254469	0.207991588		-	-	A	A	A	A	A	A	A	A	-	A	A	A	A	A	A	A	A	A	A	A	A
70	1	3.5	2.89	5.169	4.938	2.534244122	2.400184274	-0.61	-17.42857143	0.43	2.46	0.148788927	27	27	0	66	39	0.470188386	0.22	0.7	2.163	0.671	0.141757797	0.438031592	0.135884974		-	B	B	B	H	H	H	H	H	H	H	A	H	H	H	-	H	H	H	H	H	A	H
71	1	4	3.13	5.679	5.281	2.183958519	2.125180563	-0.87	-21.75	0.25	2.88	0.079872204	82	34	-48	71	-11	0.697502638	0.198	0.546	1.647	0.738	0.10338951	0.311872751	0.13974626		H	H	H	H	H	H	H	H	H	H	-	H	H	H	H	H	H	H	H	H	H	H	H
72	0	2.2	2.13	5.014	4.759	1.745298406	1.976207254	-0.07	-3.181818182	0.06	2.07	0.028169014	25	23	-2	87	62	0.627957413	0.284	0.378	0.886	0.607	0.079428451	0.186173566	0.127547804		A	A	A	A	H	A	A	A	A	A	-	A	A	A	A	A	-	A	A	A	A	A	A
73	1	5	3.33	5.821	5.5	2.53499558	2.00150263	-1.67	-33.4	0.52	2.81	0.156156156	24	23	-1	NA	NA	0.25785887	NA	0.686	1.426	0.538	0.124727273	0.259272727	0.097818182		H	H	H	H	H	H	H	H	H	H	-	H	H	H	H	H	H	H	H	H	H	H	H
74	1	2.3	2.01	4.512	4.346	2.503920657	2.448651005	-0.29	-12.60869565	0.3	1.71	0.149253731	36	43	7	71	35	0.9129362	0.098	0.367	1.193	0.551	0.084445467	0.274505292	0.126783249		H	H	H	H	H	H	H	H	H	B	H	H	-	H	H	H	H	H	H	H	H	H	H
75	1	5	4.19	5.872	5.57	2.46951611	2.424646543	-0.81	-16.2	0.51	3.68	0.121718377	77	42	-35	39	-38	0.409542744	0.345	0.568	1.18	0.577	0.101974865	0.211849192	0.103590664		A	A	A	A	A	A	A	A	A	A	-	A	A	A	A	A	A	A	A	A	A	A	A
76	1	3.8	2.96	5.321	5.007	2.522341119	2.358082183	-0.84	-22.10526316	0.52	2.44	0.175675676	25	30	5	NA	NA	0.209057399	0.038	0.282	1.486	0.761	0.05632115	0.296784502	0.151987218		-	H	H	H	A	A	A	A	A	A	H	H	H	H	H	H	H	H	H	H	H	-	H
77	1	5.9	5.93	6.345	6.161	2.309708286	2.535718662	0.03	0.508474576	1.24	4.69	0.209106239	39	43	4	NA	NA	0.345973646	0.151	0.657	1.546	0.651	0.106638533	0.25093329	0.105664665		A	A	A	A	A	A	A	A	A	A	H	H	H	H	H	H	H	H	H	H	H	H	-
78	0	2.1	2.33	4.563	4.632	2.210384815	2.344500172	0.23	10.95238095	0.07	2.26	0.030042918	49	51	2	72	23	0.311610006	0.426	0.31	1.764	0.802	0.066925734	0.380829016	0.173143351		-	A	A	A	A	A	-	A	A	A	-	A	A	-	-	A	A	A	A	A	A	A	-
79	0	2	1.87	4.61	4.459	2.041395812	2.109255496	-0.13	-6.5	0.01	1.86	0.005347594	47	54	7	NA	NA	0.092062193	0.387	0.3	1.423	0.675	0.067279659	0.31912985	0.151379233		A	A	-	H	A	A	A	A	A	A	A	A	A	-	A	A	A	A	A	A	A	A	-
80	1	4.5	4.08	5.841	5.656	2.258140163	2.254924269	-0.42	-9.333333333	NA	NA	NA	51	66	15	86	35	0.121780557	1.644	0.579	2.269	1.256	0.102369165	0.401166902	0.222065064		H	H	H	H	B	-	B	B	B	B	-	B	B	B	B	H	B	B	B	B	B	-	B
81	0	2.3	2.41	4.849	4.656	2.017303693	2.387691029	0.11	4.782608696	NA	NA	NA	37	83	46	73	36	0.434334548	0.91	0.371	1.499	0.58	0.079682131	0.321950172	0.124570447		-	B	B	B	H	H	H	H	H	H	H	H	H	H	-	H	H	H	-	H	H	H	H
82	1	3.4	2.62	5.157	4.877	2.479062767	2.258619246	-0.78	-22.94117647	0.31	2.31	0.118320611	41	41	0	77	36	0.389540126	0.17	0.46	2.075	0.675	0.094320279	0.425466475	0.138404757		A	A	A	A	H	H	H	H	H	H	H	H	H	H	H	H	H	H	H	H	H	-	H
83	0	2.5	2.28	4.9	4.73	2.124964938	2.154524439	-0.22	-8.8	0.06	2.22	0.026315789	29	36	7	46	17	0.249215231	0.296	0.5	1.141	0.518	0.105708245	0.241226216	0.109513742		B	B	B	B	B	B	B	B	B	B	B	B	B	-	B	B	B	B	B	B	B	B	B
84	0	1.6	1.52	4.598	4.332	1.645936522	1.869727192	-0.08	-5	0.06	1.46	0.039473684	42	43	1	84	42	0.853909465	0.272	0.341	1.313	0.526	0.078716528	0.303093259	0.121421976		-	A	-	A	A	A	A	-	A	A	A	A	A	-	-	A	-	A	A	A	A	A	A
85	0	1.3	1.26	4.031	3.903	1.984746103	2.119214375	-0.04	-3.076923077	0.04	1.22	0.031746032	36	56	20	41	5	0.308165174	0.225	0.253	1.1	0.591	0.064821932	0.281834486	0.151421983		B	B	B	B	B	B	B	B	B	B	B	B	B	B	B	B	B	B	-	B	B	-	B
86	0	2.4	2.01	5.125	4.893	1.782910869	1.715814802	-0.39	-16.25	0.08	1.93	0.039800995	46	47	1	63	17	0.199376947	0.104	0.502	0.995	0.565	0.102595545	0.203351727	0.115471081		B	B	B	B	H	H	H	H	H	H	H	H	H	H	H	H	H	H	-	H	H	H	H
87	1	2.7	2.24	5.043	4.864	2.105216958	1.94655787	-0.46	-17.03703704	0.36	1.88	0.160714286	33	42	9	38	5	0.20153522	0.039	0.482	1.168	0.655	0.099095395	0.240131579	0.134662829		H	H	-	H	H	H	H	H	H	H	H	H	H	H	H	H	H	H	H	H	H	H	H
88	1	1.6	1.69	4.238	4.259	2.102021363	2.187579195	0.09	5.625	0.33	1.36	0.195266272	47	69	22	52	5	0.191860465	0.031	0.301	0.717	0.579	0.070673867	0.168349378	0.135947405		H	H	H	H	-	A	A	A	A	A	A	A	A	A	A	A	A	A	-	A	A	A	A
89	1	2.2	2.79	4.643	4.695	2.197994644	2.695860488	0.59	26.81818182	0.31	2.48	0.111111111	50	61	11	108	58	0.26606198	0.243	0.612	1.565	0.824	0.130351438	0.333333333	0.175505857		H	H	-	H	H	H	H	H	H	H	H	B	-	H	H	H	H	H	H	H	H	H	H
90	1	3.3	NA	5.084	5.169	2.511292584	NA	NA	NA	NA	NA	NA	31	52	21	NA	NA	NA	NA	NA	NA	NA	NA	NA	NA		H	H	H	H	A	A	A	A	H	A	A	A	A	A	A	A	-	A	A	A	A	A	A
91	0	1.4	1.59	4.174	4.176	1.925177164	2.183311259	0.19	13.57142857	0.03	1.56	0.018867925	37	50	13	73	36	0.290832328	0.26	0.333	1.401	0.777	0.079741379	0.335488506	0.186063218		A	A	A	A	-	A	A	-	A	A	-	A	A	A	A	A	A	A	A	H	A	A	A
92	0	1.7	1.59	4.45	4.221	1.929162843	2.114224338	-0.11	-6.470588235	0.05	1.54	0.031446541	37	45	8	20	-17	0.192488263	0.072	0.468	1.5	0.802	0.1108742	0.355366027	0.190002369		H	H	H	-	B	B	B	B	-	B	B	B	B	B	B	B	B	B	B	B	B	B	B
93	1	1.8	1.61	4.278	4.101	2.299059253	2.334299452	-0.19	-10.55555556	0.24	1.37	0.149068323	25	48	23	68	43	0.176903012	NA	0.407	1.174	0.464	0.099244087	0.286271641	0.113143136		A	A	A	A	A	A	A	A	A	A	A	A	A	A	A	A	A	A	A	A	A	-	A
94	1	5.4	3.95	6.094	5.7	2.386087745	2.132909991	-1.45	-26.85185185	0.141	3.809	0.035696203	38	54	16	100	62	0.627358491	0.41	0.701	1.624	0.706	0.122982456	0.284912281	0.123859649		B	B	B	B	B	B	B	B	B	B	B	B	B	B	B	B	B	B	-	B	B	B	B
95	1	3.2	3.22	4.84	4.751	2.82236965	3.002622817	0.02	0.625	0.77	2.45	0.239130435	28	41	13	78	50	0.225477374	NA	0.652	1.246	0.434	0.137234266	0.262260577	0.09134919		B	B	B	B	B	B	B	B	B	B	B	B	B	-	-	B	B	B	B	B	B	B	-
97	0	1.9	1.91	4.442	4.387	2.167793643	2.262197218	0.01	0.526315789	0.09	1.82	0.047120419	31	62	31	NA	NA	0.379619374	0.512	0.373	1.487	0.593	0.085023934	0.338956006	0.135172099		H	H	H	-	H	H	H	H	-	H	H	-	H	H	H	H	H	H	H	H	H	H	H
98	0	0.9	1.15	3.734	3.799	1.728699748	2.097441997	0.25	27.77777778	0.04	1.11	0.034782609	38	43	5	66	28	0.154380342	0.09	0.097	0.839	0.718	0.025533035	0.220847591	0.188997105		-	H	-	-	H	H	H	H	H	H	H	-	H	H	H	H	H	H	-	H	H	H	H
99	0	1.3	1.38	3.888	3.937	2.21189539	2.261428401	0.08	6.153846154	0.06	1.32	0.043478261	47	81	34	69	22	0.283318223	0.26	0.296	1.179	0.597	0.07518415	0.299466599	0.151638303		B	B	B	B	B	B	B	B	B	B	-	B	B	-	-	B	B	-	B	B	B	-	B
100	1	4.9	3.38	5.811	NA	2.497143233	NA	-1.52	-31.02040816	0.45	2.93	0.133136095	24	27	3	46	22	0.176962583	NA	0.512	1.613	0.861	NA	0.351645956	0.187704382		B	B	-	B	B	B	B	-	B	B	-	B	-	B	B	B	B	B	B	B	B	B	B
101	0	1	1.044	3.868	3.899	1.727987529	1.761330247	0.044	4.4	0.02	1.024	0.019157088	29	30	1	81	52	0.233988906	0.372	0.243	1.091	0.345	0.062323673	0.279815337	0.088484227		B	H	-	H	-	H	H	H	H	H	H	H	H	H	H	H	H	H	H	H	H	H	-
102	0	1	0.933	3.889	3.829	1.700145814	1.661979049	-0.067	-6.7	0.02	0.913	0.021436227	56	55	-1	45	-11	0.147161878	0.178	0.15	0.986	0.415	0.039174719	0.257508488	0.10838339		-	A	A	A	A	A	A	A	A	A	A	A	A	A	A	A	-	A	A	-	A	A	-
104	0	2.1	2.02	4.656	4.47	2.080560647	2.261667723	-0.08	-3.80952381	0.05	1.97	0.024752475	42	47	5	NA	NA	0.305334462	0.335	0.384	1.502	0.62	0.08590604	0.336017897	0.138702461		A	H	H	H	B	B	B	B	B	B	B	-	-	B	B	B	B	B	-	B	B	B	B
105	1	4.4	4.36	5.53	5.34	2.601820209	2.863272738	-0.04	-0.909090909	0.76	3.6	0.174311927	35	82	47	71	36	0.356892113	0.182	0.714	1.408	0.65	0.133707865	0.263670412	0.121722846		H	H	H	H	H	H	H	H	H	-	H	H	H	H	H	H	H	H	H	H	H	H	H
106	0	3.1	2.87	5.362	5.216	2.010857359	2.022409742	-0.23	-7.419354839	0.122	2.748	0.042508711	36	39	3	NA	NA	0.189839119	0.446	0.455	1.901	0.754	0.087231595	0.364455521	0.144555215		A	A	A	A	A	A	A	A	A	A	-	A	A	A	A	A	A	A	-	A	A	A	A
107	0	1.5	1.28	4.468	4.168	1.681712552	1.767774393	-0.22	-14.66666667	0.031	1.249	0.02421875	39	55	16	34	-5	0.200269724	NA	0.425	1.635	0.717	0.10196737	0.392274472	0.172024952		-	A	-	A	A	A	A	A	A	A	A	A	A	A	A	H	H	H	-	H	H	-	H
108	1	2.3	3.09	4.422	5.012	2.659938658	2.454286692	0.79	34.34782609	0.641	2.449	0.207443366	51	46	-5	92	41	0.376715686	NA	0.279	1.557	0.958	0.055666401	0.310654429	0.191141261		-	H	H	-	-	B	B	B	B	B	B	-	B	B	B	B	B	B	B	B	B	-	B
110	1	3.4	2.74	5.576	5.25	1.96114914	1.893532016	-0.66	-19.41176471	0.25	2.49	0.091240876	43	50	7	28	-15	0.109490825	NA	0.344	1.024	0.738	0.06552381	0.195047619	0.140571429		B	B	B	B	A	A	A	A	-	A	A	A	A	A	A	A	-	A	A	A	A	A	A
111	1	2.4	2.3	4.828	4.673	2.132600258	2.253930357	-0.1	-4.166666667	0.422	1.878	0.183478261	33	48	15	61	28	0.25825	0.044	0.446	2.394	0.662	0.0954419	0.512304729	0.141664883		B	B	B	B	B	B	B	B	-	B	B	B	B	B	B	B	B	B	B	B	B	B	B
112	0	2.1	1.79	5.218	4.965	1.478111073	1.462497972	-0.31	-14.76190476	0.06	1.73	0.033519553	53	46	-7	23	-30	0.102595968	NA	0.186	0.917	0.874	0.037462236	0.18469285	0.176032226		A	A	A	A	-	A	A	A	A	A	A	A	-	A	A	A	-	A	A	A	A	A	-
113	0	1.7	1.97	4.405	4.432	1.988891919	2.262908381	0.27	15.88235294	0.019	1.951	0.00964467	34	50	16	46	12	0.372988786	0.294	0.346	1.454	0.597	0.078068592	0.328068592	0.134702166		B	B	B	B	H	A	-	A	A	A	A	A	-	-	A	A	-	A	-	A	A	-	A
114	0	1.8	1.73	4.52	4.394	1.949203581	2.03922875	-0.07	-3.888888889	0.066	1.664	0.038150289	29	26	-3	51	22	0.287604011	0.191	0.503	1.642	0.692	0.114474283	0.373691397	0.157487483		B	H	H	H	H	H	H	H	H	H	H	H	H	H	H	H	H	H	H	H	H	H	H
115	1	5.8	3.65	6.284	5.796	2.337326938	1.874596207	-2.15	-37.06896552	0.276	3.374	0.075616438	36	59	23	NA	NA	0.097468169	0.025	0.491	2.136	0.669	0.084713596	0.368530021	0.115424431		-	A	A	-	A	A	A	A	A	A	A	A	A	A	A	A	H	A	A	A	A	-	A
116	0	1.8	NA	4.481	4.368	2.000541999	NA	NA	NA	NA	NA	NA	31	NA	NA	NA	NA	NA	NA	NA	NA	NA	NA	NA	NA		H	H	H	H	H	A	A	A	A	A	-	A	A	A	A	A	A	A	A	A	-	A	A
118	1	4.4	3.86	5.686	5.35	2.393492717	2.520727844	-0.54	-12.27272727	0.58	3.28	0.150259067	43	52	9	20	-23	0.194300134	0.23	0.866	2.539	0.947	0.161869159	0.474579439	0.177009346		H	H	H	H	H	H	H	H	H	H	H	H	H	A	A	H	B	H	H	H	H	H	H
119	1	4.1	3.7	5.656	5.548	2.265977819	2.166667988	-0.4	-9.756097561	0.525	3.175	0.141891892	27	44	17	21	-6	0.250245339	0.161	0.547	1.808	0.715	0.098594088	0.325883201	0.12887527		H	H	H	H	B	B	B	H	-	H	-	H	H	H	H	H	H	H	H	H	-	H	H
120	1	3.7	3.08	5.181	4.883	2.660485812	2.645395093	-0.62	-16.75675676	0.576	2.504	0.187012987	39	43	4	56	17	0.132075472	NA	0.582	1.867	0.741	0.119189023	0.382346918	0.151750973		H	H	H	H	H	A	A	A	A	A	A	A	A	A	A	A	-	A	A	A	A	A	A
121	1	1.99		NA	4.67	NA	NA	NA	NA	NA	NA	NA	NA	51	NA	NA	NA	0.130551817	NA		1.473	0.662	NA	0.315417559	0.141755889		H	H	H	H	H	H	H	H	H	H	H	H	H	H	H	H	H	H	H	H	H	H	H
122	1	1.71	1.73	4.591	NA	1.767153325	NA	0.02	1.169590643	NA	NA	NA	NA	NA	NA	NA	NA	0.238354507	0.036	NA	NA	NA	NA	NA	NA		B	B	B	B	B	A	A	A	A	A	A	A	-	A	A	A	A	A	-	A	A	A	A
123	1	1.76	1.816	4.422	4.665	2.035431321	1.78879635	0.056	3.181818182	0.243	1.573	0.133810573	NA	104	NA	106	NA	0.321140553	0.077	0.461	1.359	0.811	0.098821008	0.291318328	0.173847803		A	A	A	A	H	H	H	A	A	A	A	A	A	A	A	A	A	A	A	A	A	A	A
124	1	7.94	9.54	6.767	6.332	2.562311779	3.757730728	1.6	20.1511335	0.171	9.369	0.017924528	NA	62	NA	NA	NA	0.092368544	NA	0.214	2.059	1.149	0.033796589	0.325173721	0.181459255		H	H	H	H	H	A	-	A	A	A	A	A	A	A	A	A	A	A	A	A	A	A	A
125	1	1.2	1.19	3.976	NA	1.909159087	NA	-0.01	-0.833333333	NA	NA	NA	NA	NA	NA	NA	NA	NA	NA	NA	NA	NA	NA	NA	NA		-	A	A	A	A	H	H	-	H	H	H	H	H	H	H	H	H	H	H	H	H	H	H
126	1	3.5	NA	NA	5.282	NA	NA	NA	NA	NA	NA	NA	NA	65	NA	NA	NA	0.368705478	NA		1.75	0.808	NA	0.374732334	0.173019272		B	B	B	H	A	A	A	A	A	A	-	A	-	A	A	A	A	A	A	A	A	A	A
127	1	4.92	4.74	6.064	NA	2.206416644	NA	-0.18	-3.658536585	NA	NA	NA	NA	NA	NA	NA	NA	NA	NA	NA	NA	NA	NA	NA	NA		H	H	H	H	H	H	H	-	H	H	A	A	A	A	A	A	A	A	A	A	A	A	A
128	0	3.32	3.28	5.444	5.343	2.057707943	2.150395394	-0.04	-1.204819277	0.149	3.131	0.045426829	NA	66	NA	34	NA	0.137207425	NA	0.372	1.593	0.676	0.069623807	0.298147108	0.126520681		B	B	B	H	H	H	H	H	H	H	A	-	A	-	-	A	A	A	A	A	A	A	A
129	1	3.37	3.63	5.51	5.157	2.014536332	2.646764072	0.26	7.715133531	0.023	3.607	0.006336088	NA	85	NA	47	NA	0.094548552	NA	0.201	1.511	0.882	0.038976149	0.292999806	0.171029668		B	B	B	H	H	H	H	H	H	H	H	H	H	H	H	A	A	A	A	A	A	A	A
130	0	1.74	2.11	4.659	4.405	1.72056513	2.468565852	0.37	21.26436782	0.137	1.973	0.06492891	NA	88	NA	86	NA	0.086793338	NA	0.193	1.9	0.509	0.043813848	0.431328036	0.115550511		A	A	A	-	A	A	A	A	A	A	A	A	A	A	A	A	A	A	-	A	A	A	-
131	0	1.9	1.9	4.596	4.847	1.957102361	1.668532006	0	0	0.099	1.801	0.052105263	NA	38	NA	38	NA	0.145724258	0.096	0.322	1.585	0.822	0.066432845	0.327006396	0.169589437		H	H	H	H	H	B	B	B	B	B	-	B	B	B	B	-	B	B	B	B	B	B	-
132	0	1.9	NA	NA	4.649	NA	NA	NA	NA	NA	NA	NA	NA	62	NA	NA	NA	0.161222585	NA		1.101	0.843	NA				B	B	-	B	A	A	A	A	A	A	A	-	-	A	A	A	A	A	A	-	A	-	-
134	1	5.92	5.45	6.091	NA	2.619726228	NA	-0.47	-7.939189189	NA	NA	NA	NA	64	NA	NA	NA	0.099815583	NA	NA	NA	NA	NA	NA	NA		A	A	A	A	H	A	A	A	A	A	A	A	A	-	A	A	-	A	A	A	-	A	A
135	1	2.09	2.05	4.482	4.435	2.321297104	2.350027739	-0.04	-1.913875598	NA	NA	NA	NA	59	NA	NA	NA	0.090849459	NA	NA	2.005	0.686	NA	0.429336188	0.146895075		H	H	H	H	A	A	A	A	A	A	A	-	A	A	A	A	A	A	A	A	A	A	-
136	0	1.33	1.24	4.076	NA	1.964034512	NA	-0.09	-6.766917293	NA	NA	NA	NA	NA	NA	NA	NA	NA	NA	NA	NA	NA	NA	NA	NA		B	-	-	-	B	B	B	B	-	B	B	B	B	B	B	B	B	B	B	B	B	B	-
138	1	3.76	3.82	5.532	5.284	2.220963036	2.589255671	0.06	1.595744681	0.246	3.574	0.064397906	NA	88	NA	109	NA	0.091677793	0.043	0.367	1.459	1.024	0.069454958	0.276116578	0.193792581		A	A	-	H	H	H	H	H	H	H	H	H	H	H	H	H	B	H	-	H	H	H	-
139	0	1.32	1.35	4.153	5.089	1.842842154	1.024321801	0.03	2.272727273	0.071	1.279	0.052592593	NA	49	NA	45	NA	0.115996529	0.238	0.257	1.661	0.797	0.050501081	0.326390253	0.156612301		B	B	-	B	B	H	H	H	H	H	H	H	H	H	H	-	B	H	-	-	H	H	H
140	1	3.21	3.55	5.508	5.138	1.920981744	2.617255091	0.34	10.59190031	0.25	3.3	0.070422535	NA	50	NA	50	NA	0.088405797	NA	0.276	1.22	0.895	0.0537174	0.237446477	0.174192293		B	B	-	H	H	H	H	H	-	H	H	H	H	H	H	H	H	H	H	H	H	H	H
142	0	2.72	2.6	5.123	5.226	2.022999784	1.821650812	-0.12	-4.411764706	0.065	2.535	0.025	NA	64	NA	38	NA	0.111391341	0.163	0.334	2.108	0.856	0.063911213	0.403367777	0.163796403		H	H	-	H	H	H	H	H	H	H	H	H	H	H	H	H	B	H	H	H	H	H	H
143	0	2.13	2.04	4.963	4.715	1.742395649	1.946189281	-0.09	-4.225352113	0.029	2.011	0.014215686	NA	114	NA	NA	NA	0.100326264	NA	NA	1.474	0.443	NA	0.315631692	0.094860814		A	A	A	A	A	A	A	A	A	A	A	A	-	A	A	A	A	A	A	A	A	A	A
144	1	2.53	2.51	4.944	4.611	2.093558664	2.560285254	-0.02	-0.790513834	0.032	2.478	0.012749004	NA	70	NA	NA	NA	0.059912487	NA	NA	1.902	0.69	NA	0.407280514	0.147751606		A	A	-	A	A	H	H	H	-	H	H	H	H	H	H	H	H	-	H	-	-	H	H
145	1	2.2	2.19	4.779	4.989	2.0156336	1.763614265	-0.01	-0.454545455	0.355	1.835	0.162100457	NA	52	NA	NA	NA	0.106460577	NA	NA	2.262	0.894	NA	0.484368308	0.19143469		A	A	-	A	A	H	H	H	H	H	H	-	-	H	H	H	B	H	H	H	H	H	-
146	1	3.21	2.98	5.113	5.149	2.401472702	2.182969101	-0.23	-7.165109034	0.326	2.654	0.109395973	NA	114	NA	38	NA	0.0848	NA	0.662	1.997	1.135	0.128568654	0.387842299	0.220431152		H	H	H	H	H	H	H	H	H	H	H	H	H	H	H	-	H	H	H	H	H	H	-
147	0	3.04	2.9	5.405	NA	1.925247148	NA	-0.14	-4.605263158	NA	NA	NA	NA	NA	NA	NA	NA	NA	NA	NA	NA	NA	NA	NA	NA		B	B	-	-	A	A	A	A	-	A	A	A	A	A	A	A	A	A	A	A	A	A	A
148	0	1.6	1.66	4.397	4.344	1.882134198	2.025063464	0.06	3.75	0.037	1.623	0.022289157	NA	71	NA	NA	NA	0.076086957	NA	NA	1.513	0.43	NA	0.323982869	0.092077088		H	H	-	H	H	A	A	H	-	H	H	H	H	H	H	H	H	H	A	H	H	H	-
149	0	1.25	1.26	3.984	4.301	1.976751258	1.583660984	0.01	0.8	0.102	1.158	0.080952381	NA	70	NA	NA	NA	0.104057279	NA	NA	1.295	0.462	NA	0.277301927	0.098929336		H	H	H	A	A	A	A	A	A	A	A	A	A	A	A	A	A	-	A	A	A	A	A
150	1	4.39	4.79	6.041	5.998	1.991306049	2.219811664	0.4	9.111617312	0.917	3.873	0.191440501	NA	33	NA	NA	NA	0.098273833	NA	0.563	2.105	0.97	0.093864622	0.350950317	0.161720574		H	H	-	H	H	H	H	H	H	H	H	H	H	H	H	H	H	H	H	H	H	H	H
151	1	2.81	3.13	5.108	4.919	2.108403139	2.629746404	0.32	11.38790036	0.351	2.779	0.112140575	NA	47	NA	NA	NA	0.090261828	NA	0.481	1.511	0.481	0.097784102	0.307176255	0.097784102		A	A	A	A	A	A	A	A	A	A	A	A	A	A	A	A	A	A	A	A	A	A	A
152	0	1.31	1.41	4.359	4.852	1.581651103	1.234402339	0.1	7.633587786	0.089	1.321	0.063120567	NA	54	NA	27	NA	0.098009479	0.084	0.299	1.558	0.968	0.061624073	0.321104699	0.199505359		A	A	A	A	A	H	H	H	H	H	H	H	H	H	H	H	-	H	H	H	H	H	H
153	0	0.84	1	3.729	3.968	1.619951961	1.600608097	0.16	19.04761905	0.077	0.923	0.077	NA	103	NA	NA	NA	0.0603853	0.037	0.216	1.425	0.765	0.054435484	0.359122984	0.192792339		B	H	H	H	H	H	H	H	H	H	H	H	H	H	H	H	B	H	H	H	H	H	H
154	1	3.29	3.46	4.984	5.037	2.657429777	2.707448761	0.17	5.167173252	0.13	3.33	0.037572254	NA	44	NA	71	NA	0.052586058	NA	0.291	1.827	0.708	0.057772484	0.362715902	0.140559857		H	H	H	B	B	B	B	H	H	H	H	H	H	H	H	H	H	H	H	H	H	H	H
155	1	1.21	1.28	4.087	NA	1.772439652	NA	0.07	5.785123967	NA	NA	NA	NA	NA	NA	NA	NA	NA	NA	NA	NA	NA	NA	NA	NA		H	H	H	H	H	H	H	H	H	H	H	H	H	H	H	H	B	H	H	A	A	A	A
156	1	2.23	3.11	5.094	5.174	1.687050338	2.245334844	0.88	39.46188341	0.515	2.595	0.165594855	NA	68	NA	110	NA	0.093018395	0.053	0.514	1.811	0.743	0.099342868	0.350019327	0.143602629		H	H	H	H	H	B	B	B	B	B	B	B	B	B	B	B	B	B	B	B	B	B	B
157	1	5.82	5.79	6.091	6.289	2.575474096	2.327736301	-0.03	-0.515463918	1.278	4.512	0.220725389	NA	93	NA	76	NA	0.088780488	NA	0.786	1.798	0.743	0.124980124	0.285896009	0.118142789		H	H	H	H	H	H	H	H	H	H	H	H	H	H	H	H	H	H	H	H	H	H	H
158	0	1.73	2.35	4.844	NA	1.522066753	NA	0.62	35.83815029	NA	NA	NA	NA	NA	NA	NA	NA	NA	NA	NA	NA	NA	NA	NA	NA		H	H	H	H	H	H	H	H	H	H	H	-	H	H	H	H	H	H	H	H	H	H	H
159	1	5.74	5.81	6.198	6.08	2.410777762	2.585028851	0.07	1.219512195	0.167	5.643	0.028743546	NA	60	NA	NA	NA	0.056242707	NA	0.396	1.96	0.854	0.065131579	0.322368421	0.140460526		H	H	H	-	H	H	H	H	H	H	H	H	H	H	H	H	H	H	H	H	H	H	-
160	0	0.94	1.15	3.913	4.42	1.568911007	1.331775534	0.21	22.34042553	0.049	1.101	0.042608696	NA	69	NA	30	NA	0.091545932	0.037	0.347	1.495	0.403	0.078506787	0.338235294	0.091176471		-	H	H	H	A	A	A	A	A	A	A	A	A	A	A	A	A	A	A	A	A	A	-
161	0	2.07	2.17	4.637	4.831	2.076151578	1.924636073	0.1	4.830917874	0.08	2.09	0.036866359	NA	80	NA	NA	NA	0.039605801	0.099	0.465	1.655	0.59	0.096253364	0.342579176	0.122127924		-	H	H	H	A	A	A	A	A	A	A	A	A	A	A	A	A	A	A	A	A	A	A
162	1	5.99	4.85	6.423	6.245	2.260544477	1.991335383	-1.14	-19.03171953	0.04	4.81	0.008247423	NA	64	NA	NA	NA	0.027148755	NA	0.36	2.058	0.731	0.057646117	0.329543635	0.117053643		A	A	A	A	A	A	A	A	A	A	A	A	A	A	A	A	H	A	A	A	A	A	A
163	1	5.07	5.5	5.128	5.873	3.759792782	2.715080352	0.43	8.481262327	0.332	5.168	0.060363636	NA	87	NA	46	NA	0.088393075	0.405	0.686	1.809	1.308	0.116805721	0.308019751	0.222714115		H	H	H	A	A	A	A	A	A	A	A	A	A	A	A	A	-	A	A	A	A	A	A
164	1	5.8	5.46	6.111	6.401	2.541506018	2.081848688	-0.34	-5.862068966	NA	NA	NA	NA	NA	NA	149	NA	NA	NA	NA	NA	NA	NA	NA	NA		A	A	A	A	A	H	H	H	H	H	H	-	H	H	H	H	H	H	H	H	H	H	H
166	1	1.75	2.51	4.865	4.988	1.51981076	2.022527275	0.76	43.42857143	0.409	2.101	0.162948207	NA	61	NA	39	NA	0.088426801	NA	0.345	1.831	0.646	0.069165998	0.367080994	0.129510826		A	A	-	A	A	A	A	A	A	A	-	A	A	A	A	A	A	A	-	A	A	A	A
167	1	6.41	5.58	5.783	6.499	3.314350641	2.0327997	-0.83	-12.94851794	0.129	5.451	0.02311828	NA	87	NA	42	NA	0.091779729	NA	0.576	2.135	0.836	0.08862902	0.328512079	0.128635175		-	H	H	H	A	A	A	A	A	A	A	A	A	A	A	A	A	A	A	A	A	A	A
168	0	1.4	1.64	3.833	NA	2.48605984	NA	0.24	17.14285714	NA	NA	NA	NA	NA	NA	NA	NA	NA	NA	NA	NA	NA	NA	NA	NA		H	H	H	H	H	H	H	H	H	H	H	H	H	H	H	H	H	H	H	H	H	H	H
169	0	1.21	NA	4.689	NA	NA	NA	NA	NA	NA	NA	NA	NA	73	NA	184	NA	0.152598951	0.058	NA	NA	NA	NA	NA	NA		H	H	H	-	H	H	H	H	H	H	H	H	H	H	H	H	H	H	H	H	H	H	H
170	1	1.88	2.21	4.358	4.454	2.271413337	2.501160927	0.33	17.55319149	0.403	1.807	0.182352941	NA	85	NA	52	NA	0.126198696	NA	0.461	1.309	1.118	0.10350247	0.29389313	0.251010328		H	H	H	H	-	H	H	H	H	H	H	-	H	H	H	H	H	H	H	H	H	H	H
171	0	1.32	2.14	4.556	4.947	1.395798685	1.767616481	0.82	62.12121212	0.076	2.064	0.035514019	NA	62	NA	72	NA	0.080095541	0.183	0.376	1.965	0.659	0.07600566	0.397210431	0.133212048		A	A	-	A	H	H	H	H	H	H	H	H	H	H	H	H	-	H	H	H	H	H	H
172	0	1.6	1.85	4.305	4.262	2.005397713	2.389634019	0.25	15.625	0.017	1.833	0.009189189	NA	63	NA	37	NA	0.074167987	NA	0.198	1.068	0.912	0.046457062	0.250586579	0.213984045		A	A	A	A	H	H	H	H	H	H	H	-	H	H	H	H	-	H	H	H	H	H	H
173	0	1.12	2.04	4.931	4.856	0.93414225	1.781534074	0.92	82.14285714	0.068	1.972	0.033333333	NA	72	NA	68	NA	0.065294118	0.088	0.416	1.813	0.834	0.085667216	0.373352554	0.171746293		H	H	H	H	H	H	H	H	-	H	B	H	H	H	H	H	H	H	H	H	H	H	H
174	1	1.03	1.64	4.269	4.371	1.323910908	1.963818869	0.61	59.22330097	0.121	1.519	0.073780488	NA	64	NA	41	NA	0.106544561	0.052	0.285	1.604	0.732	0.065202471	0.366964081	0.167467399		A	A	A	A	A	A	A	A	A	A	A	A	A	A	A	A	-	A	A	A	A	A	A
175	0	2.16	2.11	4.882	4.777	1.856352409	1.935604983	-0.05	-2.314814815	NA	2.11	NA	NA	32	NA	24	NA	0.050771782	NA	0.223	1.445	0.666	0.046682018	0.302491103	0.139418045		B	B	B	B	B	B	B	B	B	B	B	B	B	B	-	-	B	B	B	B	B	B	B
176	1	0.86	1.55	4.04	3.974	1.304230511	2.469722224	0.69	80.23255814	0.081	1.469	0.052258065	NA	65	NA	20	NA	0.0467696	NA	0.189	1.337	0.821	0.047559134	0.336436839	0.206592854		B	B	B	-	B	B	B	B	B	B	B	B	B	B	B	B	B	B	B	B	B	B	H
177	1	0.92	1.9	5.252	NA	NA	NA	0.98	106.5217391	0.26	1.64	0.136842105	NA	73	NA	20	NA	0.103579952	NA	0.25	2.087	0.721	NA	0.438537508	0.151502416		-	H	H	H	H	A	A	A	A	A	A	A	A	A	A	A	A	A	-	A	A	A	A
178	0	0.91	1.39	4.228	4.364	1.204027639	1.672478619	0.48	52.74725275	NA	NA	NA	NA	NA	NA	81	NA	0.074179165	NA	0.184	1.315	0.496	0.042163153	0.301329056	0.113657195		H	H	H	H	A	A	A	A	A	A	A	-	A	A	A	A	-	A	A	A	A	A	A
179	0	1.11	NA	5.082	NA	NA	NA	NA	NA	NA	NA	NA	NA	NA	NA	22	NA	0.07793765	NA	NA	NA	NA	NA	NA	NA		H	H	H	H	H	H	H	H	H	H	H	H	H	H	H	H	H	H	H	H	H	H	H
180	1	3.17	2.76	5.996	5.106	1.470531696	2.073321497	-0.41	-12.93375394	0.449	2.311	0.162681159	NA	79	NA	37	NA	0.190301921	NA	0.985	1.885	0.832	0.192910302	0.369173521	0.162945554		A	A	A	A	A	A	A	A	A	A	A	-	A	A	A	A	-	A	A	A	A	A	A
181	0	2.27	1.91	4.26	4.436	2.936277247	2.188057622	-0.36	-15.85903084	0.073	1.837	0.038219895	NA	73	NA	106	NA	0.274188747	0.044	0.261	1.433	0.394	0.05883679	0.323038774	0.088818756		H	H	H	H	H	H	H	H	H	H	H	H	H	H	-	H	H	H	H	H	H	H	H
183	0	2.64	2.63	4.48	5.036	2.936093522	2.059200259	-0.01	-0.378787879	0.09	2.54	0.034220532	NA	77	NA	28	NA	0.076098165	NA	0.36	1.799	0.711	0.071485306	0.357227959	0.141183479		-	B	B	H	B	H	H	H	H	H	H	H	H	H	H	H	H	H	H	H	H	H	H
184	1	1.45	2.52	4.11	4.742	2.088538746	2.363283876	1.07	73.79310345	0.229	2.291	0.090873016	NA	113	NA	77	NA	0.083046861	NA	0.322	1.856	0.522	0.067903838	0.391396035	0.110080135		H	H	H	H	A	A	A	A	A	A	A	A	A	A	A	-	A	A	A	A	A	A	-
185	1	2.93	3.23	4.373	4.926	3.503718355	2.702211263	0.3	10.23890785	0.25	2.98	0.077399381	NA	60	NA	37	NA	0.027930255	NA	0.363	1.451	0.819	0.073690621	0.29455948	0.166260658		H	H	H	H	H	H	H	H	H	H	H	H	H	H	H	H	H	H	H	H	H	-	H
186	1	1.19	1.7	3.49	3.907	2.799436885	2.850484526	0.51	42.85714286	0.264	1.436	0.155294118	NA	83	NA	40	NA	0.070481507	0.102	0.503	1.794	0.509	0.128743281	0.459175838	0.130278986		B	B	B	B	H	H	H	H	H	H	H	H	H	H	H	H	H	H	H	H	H	H	H
187	1	1.57	1.88	3.836	4.323	2.781402604	2.32703086	0.31	19.74522293	0.043	1.837	0.02287234	NA	79	NA	47	NA	0.052519517	NA	0.28	1.745	0.726	0.064769836	0.403654869	0.167938931		A	A	A	A	A	A	A	A	A	A	A	A	A	A	A	-	-	A	A	A	A	A	A
188	0	1.24	1.58	3.83	4.382	2.207117038	1.877759498	0.34	27.41935484	0.06	1.52	0.037974684	NA	86	NA	NA	NA	0.039236479	NA	0.312	1.377	0.607	0.071200365	0.314240073	0.138521223		B	B	B	-	B	B	B	B	B	B	B	B	B	B	B	B	B	B	B	B	-	B	H
189	1	2.06	2.36	4.066	NA	3.064538611	NA	0.3	14.5631068	NA	NA	NA	NA	NA	NA	NA	NA	NA	NA	NA	NA	NA	NA	NA	NA		H	H	H	H	H	H	H	H	H	H	H	H	H	H	H	H	-	A	H	H	H	H	H
190	0	2.1	2.21	4.342	5.102	2.56536897	1.664067393	0.11	5.238095238	0.084	2.126	0.03800905	NA	41	NA	38	NA	0.100342633	0.192	0.299	2.063	0.765	0.058604469	0.404351235	0.1499412		H	H	H	A	A	A	A	A	A	A	A	A	A	A	A	A	-	A	-	A	A	A	A
191	0	1.25	1.83	3.941	4.762	2.042164434	1.694661318	0.58	46.4	0.122	1.708	0.066666667	NA	38	NA	74	NA	0.070852018	0.126	0.431	1.871	0.739	0.09050819	0.392902142	0.155186896		H	H	H	H	H	H	H	H	H	H	B	B	B	B	B	B	B	B	B	B	B	B	B
192	1	1.39	2.08	4.106	4.626	2.007973445	2.101098679	0.69	49.64028777	0.509	1.571	0.244711538	NA	90	NA	56	NA	0.129266083	0.171	0.39	1.786	0.858	0.084306096	0.386078686	0.185473411		H	H	H	H	H	H	H	H	H	H	H	H	H	H	H	H	B	H	-	H	H	H	H
193	0	0.48	1.17	3.229	4.132	1.42572939	1.658459702	0.69	143.75	0.05	1.12	0.042735043	NA	49	NA	72	NA	0.06901738	0.078	0.349	1.441	0.646	0.08446273	0.34874153	0.156340755		H	H	H	H	H	H	H	H	H	H	H	H	H	H	H	-	H	H	H	H	H	-	H
195	0	1.23	2.13	4.189	4.822	1.673300845	1.899756702	0.9	73.17073171	0.057	2.073	0.026760563	NA	67	NA	59	NA	0.055439087	0.165	0.333	1.956	0.789	0.069058482	0.405640813	0.163625052		B	B	B	H	H	H	H	H	-	H	H	H	H	H	H	H	B	H	-	H	H	H	H
196	1	7.97	7.17	5.738	6.415	4.218681026	2.715996297	-0.8	-9.46969697	0.568	6.602	0.079218968	NA	59	NA	41	NA	0.284552846	NA	0.414	2.086	1.02	0.064536243	0.32517537	0.159002338		A	A	A	A	H	H	H	H	H	H	H	H	H	H	H	H	H	H	H	H	H	H	H
197	0	1.95	2.58	5.083	5.484	1.484821619	1.564326375	0.63	32.30769231	0.119	2.461	0.046124031	NA	72	NA	43	NA	0.114368845	0.242	0.41	2.527	0.842	0.074762947	0.46079504	0.153537564		H	A	A	-	A	H	H	H	H	H	H	H	H	H	H	H	-	H	A	-	H	H	-
198	1	6	5.84	6.172	6.288	2.551957857	2.348957981	-0.16	-2.666666667	0.876	4.964	0.15	NA	70	NA	20	NA	0.079707738	NA	0.5	2.429	0.765	0.079516539	0.386291349	0.121660305		B	B	B	B	B	H	H	H	H	H	H	H	H	H	H	H	B	H	A	H	H	H	H
199	0	1.7	1.92	4.666	4.842	1.673457618	1.691324241	0.22	12.94117647	NA	NA	NA	NA	NA	NA	28	NA	0.074561404	0.039	0.322	1.721	0.846	0.066501446	0.35543164	0.17472119		B	B	B	B	B	H	H	H	H	H	-	H	H	H	H	H	H	H	H	H	H	H	H
200	0	1.25	1.55	4.462	4.365	1.407088181	1.863712654	0.3	24	0.065	1.485	0.041935484	NA	86	NA	59	NA	0.051241535	0.025	0.196	0.914	0.816	0.044902635	0.209392898	0.186941581		H	H	H	H	H	H	H	H	H	H	H	H	H	H	H	H	B	H	H	H	H	H	H
201	0	1.32	1.64	4.447	4.259	1.500971835	2.122857917	0.32	24.24242424	0.037	1.603	0.022560976	NA	27	NA	20	NA	0.051838083	NA	0.167	1.52	0.572	0.039211082	0.356891289	0.134303827		H	H	H	H	H	H	H	H	H	H	H	H	H	H	H	H	B	H	H	H	H	H	H
203	1	2.9	2.78	4.903	4.802	2.46043739	2.510604649	-0.12	-4.137931034	0.452	2.328	0.162589928	NA	92	NA	76	NA	0.035679533	NA	0.521	2.292	0.847	0.10849646	0.477301125	0.17638484		H	B	B	B	B	B	B	B	B	B	B	B	B	B	B	B	B	B	B	B	B	B	B
204	0	3.1	3.58	5.503	5.319	1.860215057	2.378992406	0.48	15.48387097	0.105	3.475	0.029329609	NA	85	NA	35	NA	0.087301587	0.106	0.458	2.042	0.627	0.086106411	0.383906749	0.117879301		H	H	H	H	H	H	H	H	H	H	H	-	H	H	H	H	H	H	H	H	H	H	-
205	1	1.61	2.03	4.573	4.389	1.683535474	2.401039448	0.42	26.08695652	0.108	1.922	0.05320197	NA	49	NA	72	NA	0.098600716	NA	0.338	1.232	0.926	0.077010709	0.280701754	0.210982		A	A	-	A	A	A	A	A	A	A	A	A	A	A	A	A	-	A	-	A	A	A	A
206	0	0.63	1.27	4.161	4.355	0.874475008	1.537585387	0.64	101.5873016	0.049	1.221	0.038582677	NA	46	NA	54	NA	0.048304214	0.103	0.246	1.51	0.803	0.056486797	0.346727899	0.184385763		-	B	B	B	B	B	B	B	B	-	B	B	B	B	B	H	B	-	B	B	B	-	B
207	1	1.95	2.4	4.673	4.649	1.910940955	2.388540465	0.45	23.07692308	0.228	2.172	0.095	NA	63	NA	20	NA	0.046096786	NA	0.306	1.306	0.786	0.065820607	0.280920628	0.169068617		H	H	H	H	H	H	H	H	H	H	H	H	H	H	H	H	H	H	H	H	H	H	H
208	0	0.53	1.3	4.078	4.188	0.781509399	1.769796506	0.77	145.2830189	0.021	1.279	0.016153846	NA	88	NA	31	NA	0.057057465	0.029	0.259	1.248	0.696	0.061843362	0.297994269	0.166189112		B	B	-	B	B	B	B	-	B	B	B	B	B	B	B	B	B	B	B	B	B	B	B
209	0	1.5	2.1	4.734	4.833	1.413860294	1.860239703	0.6	40	0.08	2.02	0.038095238	NA	60	NA	60	NA	0.162252346	0.039	0.558	1.451	0.721	0.115456238	0.300227602	0.149182702		B	B	B	B	B	B	B	B	B	B	B	B	B	B	B	B	B	B	B	B	B	B	B
210	0	1.41	1.65	4.481	4.795	1.567091233	1.496642624	0.24	17.0212766	0.088	1.562	0.053333333	NA	83	NA	79	NA	0.077421815	0.09	0.335	1.645	0.609	0.069864442	0.343065693	0.127007299		A	A	-	A	A	A	A	A	A	A	H	H	H	H	H	H	B	H	-	H	H	H	H
211	0	1.72	1.58	4.397	4.302	2.023294263	1.984476081	-0.14	-8.139534884	NA	NA	NA	NA	NA	NA	NA	NA	NA	NA	NA	1.183	0.443	NA	0.274988377	0.10297536		A	A	A	A	A	H	H	H	H	H	H	H	H	H	H	H	-	H	H	H	H	H	H
212	1	2.17	2.58	4.999	4.9	1.737042017	2.192963816	0.41	18.72986654	0.244	2.336	0.094573643	NA	49	NA	28	NA	0.080993314	NA	0.418	1.841	0.582	0.085306122	0.375714286	0.11877551		B	B	B	B	B	H	H	H	-	H	H	H	H	H	H	H	B	H	H	H	H	H	H
216	0	1.81	2.13	4.83	4.698	1.606338922	2.054189789	0.32	17.67955801	0.071	2.059	0.033333333	NA	64	NA	40	NA	0.032624113	0.043	0.353	1.71	0.664	0.075138357	0.363984674	0.141336739		A	A	A	A	A	A	A	A	A	A	A	A	A	A	A	A	A	A	A	A	A	-	H
217	1	4.07	3.85	5.706	5.588	2.190781714	2.206437028	-0.22	-5.405405405	0.225	3.625	0.058441558	NA	55	NA	49	NA	0.043563649	NA	0.505	2.024	0.743	0.090372226	0.362204724	0.132963493		H	H	H	H	H	H	H	H	H	H	H	H	H	H	H	H	-	H	H	H	H	H	H
218	0	1.39	1.44	4.176	NA	1.908680912	NA	0.05	3.597122302	NA	NA	NA	NA	NA	NA	NA	NA	NA	NA	NA	NA	NA	NA	NA	NA		A	A	A	A	H	H	H	H	H	H	H	H	H	H	H	H	H	H	H	H	H	H	H
219	1	3.89	3.72	5.498	5.234	2.340644162	2.594428969	-0.17	-4.370179949	0.447	3.273	0.12016129	NA	120	NA	102	NA	0.053073171	NA	0.418	1.364	0.595	0.079862438	0.260603745	0.113679786		H	H	H	H	H	H	H	H	-	H	H	H	H	H	H	H	H	H	H	H	H	H	A
220	0	1.54	1.96	4.778	4.764	1.411829605	1.812762101	0.42	27.27272727	0.051	1.909	0.026020408	NA	72	NA	NA	NA	0.054592164	NA	0.312	1.065	0.644	0.065491184	0.223551637	0.135180521		H	H	H	H	H	H	H	H	H	H	H	H	H	H	H	H	B	H	H	H	H	H	H
221	0	2.19	2.38	4.948	5.046	1.807819398	1.852401903	0.19	8.675799087	0.083	2.297	0.03487395	NA	57	NA	28	NA	0.065426696	0.071	0.443	1.853	0.579	0.087792311	0.367221562	0.114744352		A	A	-	A	A	A	A	A	A	A	A	A	A	A	A	A	-	A	A	A	A	A	A
222	1	1.08	1.58	4.132	4.385	1.530885878	1.873908123	0.5	46.2962963	0.345	1.235	0.21835443	NA	65	NA	68	NA	0.027214823	NA	0.331	1.51	0.622	0.075484607	0.344355758	0.141847206		A	A	A	A	A	A	A	A	A	A	-	A	A	A	A	A	A	A	A	A	A	A	A
223	0	2.72	2.6	5.136	5.094	2.00767707	1.966964519	-0.12	-4.411764706	0.079	2.521	0.030384615	NA	54	NA	47	NA	0.050760491	0.049	0.462	2.158	0.815	0.090694935	0.42363565	0.159992148		B	B	B	H	H	H	H	H	H	H	H	H	H	H	H	H	B	H	H	H	-	H	H
224	0	1.16	1.27	3.981	4.218	1.838575449	1.692325875	0.11	9.482758621	NA	NA	NA	NA	NA	NA	NA	NA	0.304704275	0.171	0.318	1.624	0.637	0.075391181	0.385016596	0.15101944		A	A	-	A	A	H	H	H	H	H	H	H	H	H	H	H	B	H	H	H	H	H	H
225	1	3.33	3.57	5.29	5.374	2.249454522	2.300251009	0.24	7.207207207	0.793	2.777	0.222128852	NA	66	NA	66	NA	0.223822309	NA	0.533	2.01	0.971	0.099181243	0.374023074	0.180684779		H	H	H	H	H	H	H	H	H	H	H	H	H	H	H	H	H	H	H	H	H	H	H
226	0	1.24	1.41	4.238	4.752	1.629066557	1.313983213	0.17	13.70967742	0.082	1.328	0.058156028	NA	80	NA	91	NA	0.250426136	0.295	0.364	1.913	0.883	0.076599327	0.40256734	0.185816498		A	A	A	H	H	H	H	H	H	H	H	H	H	H	H	H	B	H	H	H	H	H	H
227	0	2.79	2.88	5.001	NA	2.230661336	NA	0.09	3.225806452	NA	NA	NA	NA	NA	NA	NA	NA	NA	NA	NA	NA	NA	NA	NA	NA		H	H	H	H	B	B	B	-	B	B	B	B	B	B	B	B	B	B	B	B	B	B	B
228	1	2.44	2.47	4.558	NA	2.576717837	NA	0.03	1.229508197	NA	NA	NA	NA	NA	NA	NA	NA	NA	NA	NA	NA	NA	NA	NA	NA		H	H	-	H	H	H	H	H	H	H	H	H	H	H	H	H	B	H	H	H	H	H	H
229	1	1.27	1.55	3.857	3.929	2.213374001	2.555557234	0.28	22.04724409	0.317	1.233	0.204516129	NA	45	NA	27	NA	0.186693148	NA	0.385	1.596	0.606	0.09798931	0.406210232	0.15423772		A	A	A	A	A	A	A	A	A	A	A	A	A	A	A	A	-	A	A	A	A	A	-
230	1	1.44	1.61	4.234	4.333	1.897186087	1.979063864	0.17	11.80555556	0.281	1.329	0.174534161	NA	96	NA	46	NA	0.074927114	NA	0.419	1.702	0.853	0.096699746	0.392799446	0.196861297		B	B	B	-	B	B	B	B	B	B	B	B	-	B	B	B	B	B	B	B	B	B	-
231	0	1.73	1.73	4.542	4.622	1.846310389	1.752089471	0	0	0.07	1.66	0.040462428	NA	109	NA	49	NA	0.122344461	0.072	0.458	1.243	0.518	0.099091302	0.268931199	0.112072696		A	A	A	A	A	A	A	A	A	A	A	A	A	A	A	H	A	A	A	A	A	A	A
233	1	8.83	8.24	7.087	NA	2.480695194	NA	-0.59	-6.681766704	NA	NA	NA	NA	NA	NA	NA	NA	NA	NA	NA	NA	NA	NA	NA	NA		H	H	-	H	H	H	H	H	H	H	H	H	H	H	H	H	-	H	H	H	H	H	-
234	1	2.54	2.3	4.791	4.761	2.309698031	2.131244579	-0.24	-9.448818898	0.042	2.258	0.01826087	NA	33	NA	20	NA	0.07025247	NA	0.211	1.17	0.937	0.04431842	0.245746692	0.196807393		A	A	A	A	A	A	-	A	A	A	A	A	A	A	A	A	A	A	A	A	A	-	-
235	1	11.24	10.12	7.379	7.225	2.797523737	2.68328596	-1.12	-9.964412811	1.532	8.588	0.151383399	NA	101	NA	NA	NA	0.315127048	0.872	1.289	2.218	0.708	0.178408304	0.306989619	0.09799308		H	H	H	H	H	B	B	B	B	B	-	B	B	B	B	B	B	B	B	B	B	B	B
236	1	1.84	1.96	4.605	NA	1.88420833	NA	0.12	6.52173913	0.307	1.653	0.156632653	NA	120	NA	89	NA	0.081839623	0.166	0.451	1.872	0.904	NA	NA	NA		A	A	A	A	A	A	A	A	A	A	A	-	A	A	A	A	-	A	A	A	A	A	A
237	1	3.28	3.33	5.362	5.347	2.127616819	2.178279886	0.05	1.524390244	0.511	2.819	0.153453453	NA	49	NA	82	NA	0.07284264	NA	0.559	2.421	0.677	0.104544604	0.452777258	0.126613054		B	B	B	B	H	H	H	H	H	H	H	H	H	H	H	-	H	H	H	H	H	H	H
238	0	2.46	2.42	4.725	5.087	2.332006027	1.83835827	-0.04	-1.62601626	0.109	2.311	0.045041322	NA	30	NA	112	NA	0.264680669	0.288	0.621	1.75	0.555	0.12207588	0.344014154	0.109101632		B	B	B	-	B	B	-	B	B	B	B	B	B	B	B	B	B	B	-	B	B	B	B
239	1	2.7	2.79	4.79	4.777	2.456728839	2.559401849	0.09	3.333333333	0.359	2.431	0.128673835	NA	73	NA	79	NA	0.183403222	0.4	0.57	1.639	0.704	0.11932175	0.343102366	0.147372828		H	H	H	H	H	H	H	H	H	H	-	H	B	H	H	H	H	H	-	H	H	H	H
240	1	3.37	3.26	5.229	5.107	2.357078114	2.447484931	-0.11	-3.264094955	0.238	3.022	0.073006135	NA	69	NA	44	NA	0.060581799	NA	0.393	1.542	0.783	0.076953201	0.301938516	0.153318974		A	A	A	A	-	H	H	H	H	H	H	H	H	H	H	H	H	H	H	H	H	H	H
242	0	1.87	1.66	4.53	NA	2.01162489	NA	-0.21	-11.22994652	NA	NA	NA	NA	NA	NA	62	NA	NA	NA	NA	NA	NA	NA	NA	NA		-	H	H	H	H	H	H	H	H	H	H	H	H	-	-	H	H	H	H	H	H	H	H
243	1	5	5.14	6.014	5.898	2.298686435	2.505236984	0.14	2.8	0.481	4.659	0.093579767	NA	80	NA	44	NA	0.045489007	NA	0.538	2.014	0.865	0.091217362	0.341471685	0.146659885		H	H	H	H	H	H	H	H	H	H	H	H	H	H	H	H	H	H	H	H	H	H	H
[truncated: 1,777 more columns]
