# Supplementary material for: Genetic mapping of metabolic traits in the blind Mexican cavefish reveals sex-dependent quantitative trait loci associated with cave adaptation
Source: BMC Ecol Evol. 2021 May 21;21:94. doi: 10.1186/s12862-021-01823-8 (PMC8139031; doi:10.1186/s12862-021-01823-8)
Supplement: Supplementary file 4 — Additional file 4: Predicted changes to the amino acid sequence based on cDNA alignments of genes within metabolism-related QTL that display evidence of non-neutral evolution by HapFLK analysis, have differences between Ro Choy surface fish and Pachn cavefish, but are not homozygous and different in all samples (n=10 fish per population). Table indicates number of individuals from each population that are homozygous and heterozygous for the indicated change. [file 12862_2021_1823_MOESM4_ESM.xlsx]

## Sheet: Table7 with GeneIDs
Trait	Pachón Gene ID	Surface Gene ID	Surface Transcript ID	Gene name	Predicted surface to Pachón amino acid changes
blood glucose	ENSAMXG00000019687	ENSAMXG00000019687	ENSAMXT00000020274.2	adam9	F87L, T255Ffs*, Q384R, D553E, K681N
weight and length	ENSAMXG00000005967	ENSAMXG00000005967	ENSAMXT00000006115.2	ano5b	K67E*, S119L, K639R
weight and length	ENSAMXG00000005810	na	na	dpep2	no gene annotated in surface fish genome
body condition	ENSAMXG00000001960	ENSAMXG00000034311	ENSAMXT00000052466.1	ahnak2	E104K*
body condition	ENSAMXG00000001944	ENSAMXG00000001925	ENSAMXT00000001969.2	exoc3l4	K431R*, L435M, L483S*, H524Q*, L527E
gonad weight	ENSAMXG00000017688	ENSAMXG00000017688	ENSAMXT00000018217.2	amfr	two synonymous differences
gonad weight	ENSAMXG00000017855	ENSAMXG00000017855	ENSAMXT00000018391	ano9a	L42W*, E178D* , E362D, T735I* , A811G* , L744Q* , P749H, V752F* , G757S* , E835K
gonad weight	ENSAMXG00000017603	ENSAMXG00000033927	ENSAMXT00000045957.1	cd44a	I9M* , Y23_F34del* , Q53_L54insRSCARFWVQHWPV*
gonad weight	ENSAMXG00000017604	ENSAMXG00000041920	ENSAMXT00000040174.1	slc1a2b	Q215E
gonad weight	ENSAMXG00000016170	na	na	na	no gene annotated in surface fish genome
gonad weight	ENSAMXG00000002176	ENSAMXG00000002176	ENSAMXT00000002221.2	gzm3	V28A* , R33L* , E131V, D175S, S196A, T201S, K204T, K216Q* , L226G, T227F
gonad weight	ENSAMXG00000001983	ENSAMXG00000033814	ENSAMXT00000036786.1	si:dkey-100n23.5	R184del*
gonad weight	ENSAMXG00000003788	ENSAMXG00000034202	ENSAMXT00000035018.1	tnfsf13b	one synonymous difference
liver size	ENSAMXG00000013840	ENSAMXG00000030745	ENSAMXT00000046270.1	si:ch1073-174d20.1	A9V, S101N
liver size	ENSAMXG00000013845	ENSAMXG00000042441	ENSAMXT00000031058.1	nfat5a	D43A, T550N, N611K, Q918K, N1079_Q1083del* , Q1084E* , T1093S, S1293A, I1334M
hindgut length	ENSAMXG00000007167	ENSAMXG00000007167	ENSAMXT00000007357.2	cbf2	Y389H* , M542T*
hindgut length	ENSAMXG00000007196	ENSAMXG00000007196	ENSAMXT00000007414.2	cbf1	R27T* , R46Q* , S48P* , V75A* , F101Y* , H142D, E264Q, M266I, K299N, T387I*, E561D, I621N*, K671T*
hindgut length	ENSAMXG00000007312	ENSAMXG00000030905	ENSAMXT00000054888.1	zgc:110782	E92K
hindgut length	ENSAMXG00000007067	na	na	gpr119	no gene annotated for surface fish genome
hindgut length	ENSAMXG00000007233	ENSAMXG00000007233	ENSAMXT00000032437.1	rbm14a	two synonymous differences
hindgut length	ENSAMXG00000007243	ENSAMXG00000007243	ENSAMXT00000007446.2	rin1a	S203N, M464Q* , G768S
hindgut length	ENSAMXG00000007297	ENSAMXG00000037107	ENSAMXT00000007510.2	mark2a	S392N* , N722K
hindgut length	ENSAMXG00000007379	ENSAMXG00000007379	ENSAMXT00000007584.2	adssl	F108Lfs* , N224Y, K338R, N367Tfs*, A404Lfs*, C444R
hindgut length	ENSAMXG00000025170	ENSAMXG00000025170	ENSAMXT00000025896.2	spry3	P3L
hindgut length	ENSAMXG00000007382	ENSAMXG00000039989	ENSAMXT00000033894.1	rce1b	P116S, I147Lfs*#, F193del*#
hindgut length	ENSAMXG00000007446	ENSAMXG00000005975	ENSAMXT00000006124.2	tenm2	W411Ffs*
hindgut length	ENSAMXG00000025173	ENSAMXG00000025173	ENSAMXT00000025899.2	zgc:77262	G288_A291del* , P293_P294del* , G327S
hindgut length	ENSAMXG00000002865	ENSAMXG00000002865	ENSAMXT00000002934.2	lsm14b	G78C* , A173T* , L266S*
hindgut length	ENSAMXG00000011121	ENSAMXG00000011121	ENSAMXT00000039542.1	fam65b / ripor2	D468Efs*#, R664H
hindgut length	ENSAMXG00000008359	ENSAMXG00000008359	ENSAMXT00000057590.1	rfx5	G342R*
hindgut length	ENSAMXG00000011858	ENSAMXG00000030690	ENSAMXT00000036269.1	txnla	A496T, E504K* , F529C*
hindgut length	ENSAMXG00000008485	ENSAMXG00000008485	ENSAMXT00000008765.2	cpsf1	L53P* , E355D*, A702T*
hindgut length	ENSAMXG00000008444	ENSAMXG00000008444	ENSAMXT00000008672.2	adck5	M552I, A569V*

## Sheet: Genes not hom dif in all fish
Trait	Pachón Gene ID	Surface Gene ID	Surface Transcript ID	Gene name	Predicted surface to Pachón amino acid changes	Río Choy homozygous	Río Choy heterozygous	Pachón homozygous	Pachón heterozygous	Notes
blood glucose	ENSAMXG00000019687	ENSAMXG00000019687	ENSAMXT00000020274.2	adam9	T255Ffs	2	0	5	0	Deletion of three base pairs that results in T to F change at amino acid 255 and impacts the reading frame hereafter
weight and length	ENSAMXG00000005967	ENSAMXG00000005967	ENSAMXT00000006115.2	ano5b	K67E	0	0	6	1	3/10 Pachón have deletion of one base pair
body condition	ENSAMXG00000001960	ENSAMXG00000034311	ENSAMXT00000052466.1	ahnak2	E104K	5	0	10	0	Single gene in Pachón reference genome (ENSAMXG00000001960) is annotated as three genes in surface fish reference genome (ENSAMXG00000034311, ENSAMXG00000029877, ENSAMXG00000038433)
body condition	ENSAMXG00000001944	ENSAMXG00000001925	ENSAMXT00000001969.2	exoc3l4	K431R	1	3	9	1
body condition	ENSAMXG00000001944	ENSAMXG00000001925	ENSAMXT00000001969.2	exoc3l4	L483S	1	1	10	0
body condition	ENSAMXG00000001944	ENSAMXG00000001925	ENSAMXT00000001969.2	exoc3l4	H524Q	1	1	9	1
gonad weight	ENSAMXG00000017855	ENSAMXG00000017855	ENSAMXT00000018391	ano9a	L42W	0	0	7	3
gonad weight	ENSAMXG00000017855	ENSAMXG00000017855	ENSAMXT00000018392	ano9a	E178D	1	5	10	0
gonad weight	ENSAMXG00000017855	ENSAMXG00000017855	ENSAMXT00000018393	ano9a	T735I	1	4	10	0
gonad weight	ENSAMXG00000017855	ENSAMXG00000017855	ENSAMXT00000018394	ano9a	A811G	3	3	10	0
gonad weight	ENSAMXG00000017855	ENSAMXG00000017855	ENSAMXT00000018395	ano9a	L744Q	1	3	10	0
gonad weight	ENSAMXG00000017855	ENSAMXG00000017855	ENSAMXT00000018396	ano9a	V752F	1	2	10	0
gonad weight	ENSAMXG00000017855	ENSAMXG00000017855	ENSAMXT00000018397	ano9a	G757S	1	2	10	0
gonad weight	ENSAMXG00000017603	ENSAMXG00000033927	ENSAMXT00000045957.1	cd44a	I9M	0	0	5	0	Premature stop codon in 5/10 Pachón, other 5 Pachón have predicted deletions prior to this codon
gonad weight	ENSAMXG00000017603	ENSAMXG00000033927	ENSAMXT00000045957.1	cd44a	Y23_F34del	0	0	6	0
gonad weight	ENSAMXG00000017603	ENSAMXG00000033927	ENSAMXT00000045957.1	cd44a	Q53_L54insRSCARFWVQHWPV	0	0	5	0
gonad weight	ENSAMXG00000002176	ENSAMXG00000002176	ENSAMXT00000002221.2	gzm3	V28A	2	2	10	0
gonad weight	ENSAMXG00000002176	ENSAMXG00000002176	ENSAMXT00000002221.2	gzm3	R33L	1	1	10	0
gonad weight	ENSAMXG00000002176	ENSAMXG00000002176	ENSAMXT00000002221.2	gzm3	K216Q	1	5	10	0
gonad weight	ENSAMXG00000001983	ENSAMXG00000033814	ENSAMXT00000036786.1	si:dkey-100n23.5	R184del	0	0	5	0
liver size	ENSAMXG00000013845	ENSAMXG00000042441	ENSAMXT00000031058.1	nfat5a	N1079_Q1083del	0	0	8	0
liver size	ENSAMXG00000013845	ENSAMXG00000042441	ENSAMXT00000031058.1	nfat5a	Q1084E	0	0	8	0
hindgut length	ENSAMXG00000007167	ENSAMXG00000007167	ENSAMXT00000007357.2	cbf2	Y389H	2	2	10	0
hindgut length	ENSAMXG00000007167	ENSAMXG00000007167	ENSAMXT00000007357.2	cbf2	M542T	1	0	10	0
hindgut length	ENSAMXG00000007196	ENSAMXG00000007196	ENSAMXT00000007414.2	cbf1	R27T	2	0	10	0
hindgut length	ENSAMXG00000007196	ENSAMXG00000007196	ENSAMXT00000007414.3	cbf1	R46Q	1	0	10	0
hindgut length	ENSAMXG00000007196	ENSAMXG00000007196	ENSAMXT00000007414.4	cbf1	S48P	3	2	10	0
hindgut length	ENSAMXG00000007196	ENSAMXG00000007196	ENSAMXT00000007414.5	cbf1	V75A	2	2	10	0
hindgut length	ENSAMXG00000007196	ENSAMXG00000007196	ENSAMXT00000007414.6	cbf1	F101Y	1	2	10	0
hindgut length	ENSAMXG00000007196	ENSAMXG00000007196	ENSAMXT00000007414.7	cbf1	T387I	1	3	10	0
hindgut length	ENSAMXG00000007196	ENSAMXG00000007196	ENSAMXT00000007414.8	cbf1	I621N	2	1	10	0
hindgut length	ENSAMXG00000007196	ENSAMXG00000007196	ENSAMXT00000007414.9	cbf1	K671T	0	2	10	0
hindgut length	ENSAMXG00000007243	ENSAMXG00000007243	ENSAMXT00000007446.2	rin1a	M464Q	1	2	10	0
hindgut length	ENSAMXG00000007297	ENSAMXG00000037107	ENSAMXT00000007510.2	mark2a	S392N	0	1	10	0
hindgut length	ENSAMXG00000007379	ENSAMXG00000007379	ENSAMXT00000007584.2	adssl	F108Lfs	0	0	5	0	Deletion of 5 base pairs in 5/10 Pachón resulting in frameshift and change of amino acid 108 from F to E and impacting the predicted reading frame hereafter
hindgut length	ENSAMXG00000007379	ENSAMXG00000007379	ENSAMXT00000007584.2	adssl	N367Tfs	1	0	4	0	Deletion of 13 base pairs resulting in frameshift and change of amino acid 367 from N to T and impacting the predicted reading frame hereafter.
hindgut length	ENSAMXG00000007379	ENSAMXG00000007379	ENSAMXT00000007584.2	adssl	A404Lfs	0	0	8	0	Deletion of one base pair in 8/10 P resulting in frameshift and change of amino acid 404 from A to L and impacting the predicated reading frame hereafter
hindgut length	ENSAMXG00000007382	ENSAMXG00000039989	ENSAMXT00000033894.1	rce1b	I147Lfs	4	0	3	0	Relative to the surface fish reference genome. Deletion of 19 base pairs in 4/10 RC and 3/10 P that results in I to L change at amino acid 147 and impacts the predicted reading frame hereafter
hindgut length	ENSAMXG00000007382	ENSAMXG00000039989	ENSAMXT00000033894.1	rce1b	F193del	7	0	0	0	Relative to the surface fish reference genome. 7/10 RC hom for the deletion. 0/10 P have the deletion.
hindgut length	ENSAMXG00000007446	ENSAMXG00000005975	ENSAMXT00000006124.2	tenm2	W411Ffs	4	0	0	0	Deletion of 27 base pairs in 4/10 RC that results in W to F change at amino acid 411 and impacts the predicted reading frame hereafter
hindgut length	ENSAMXG00000025173	ENSAMXG00000025173	ENSAMXT00000025899.2	zgc:77262	G288_A291del	0	0	4	0
hindgut length	ENSAMXG00000025173	ENSAMXG00000025173	ENSAMXT00000025899.2	zgc:77262	P293_P294del	0	0	4	0
hindgut length	ENSAMXG00000002865	ENSAMXG00000002865	ENSAMXT00000002934.2	lsm14b	G78C	2	3	9	0
hindgut length	ENSAMXG00000002865	ENSAMXG00000002865	ENSAMXT00000002934.2	lsm14b	A173T	0	0	9	0
hindgut length	ENSAMXG00000002865	ENSAMXG00000002865	ENSAMXT00000002934.2	lsm14b	L266S	1	2	9	0
hindgut length	ENSAMXG00000011121	ENSAMXG00000011121	ENSAMXT00000039542.1	fam65b / ripor2	D468Efs	5	0	0	0	Relative to surface reference genome. Deletion of seven base pairs in 5/10 RC that results in a change of D to E at amino acid 468 and impacts the reading frame hereafter. 0/10 P have the deletion.
hindgut length	ENSAMXG00000008359	ENSAMXG00000008359	ENSAMXT00000057590.1	rfx5	G342R	0	0	9	1
hindgut length	ENSAMXG00000011858	ENSAMXG00000030690	ENSAMXT00000036269.1	txnla	E504K	0	0	8	2
hindgut length	ENSAMXG00000011858	ENSAMXG00000030690	ENSAMXT00000036269.1	txnla	F529C	3	3	10	0
hindgut length	ENSAMXG00000008485	ENSAMXG00000008485	ENSAMXT00000008765.2	cpsf1	L53P	0	0	9	1
hindgut length	ENSAMXG00000008485	ENSAMXG00000008485	ENSAMXT00000008765.2	cpsf1	E355D	0	0	9	1
hindgut length	ENSAMXG00000008485	ENSAMXG00000008485	ENSAMXT00000008765.2	cpsf1	A702T	0	0	9	1
hindgut length	ENSAMXG00000008444	ENSAMXG00000008444	ENSAMXT00000008672.2	adck5	A569V	0	0	9	1
